# Supplementary material for: Microbial symbiosis and coevolution of an entire clade of ancient vertebrates: the gut microbiota of sea turtles and its relationship to their phylogenetic history
Source: Anim Microbiome. 2020 May 7;2:17. doi: 10.1186/s42523-020-00034-8 (PMC7807503; doi:10.1186/s42523-020-00034-8)
Supplement: Supplementary file 1 — Additional file 1: Table S1. Sequencing results for all sea turtle species in this investigation [file 42523_2020_34_MOESM1_ESM.csv]

Species	Leatherback	Olive Ridley	Leatherback	Leatherback	Leatherback	Green	Green	Olive Ridley	Hawksbill	Loggerhead	Loggerhead	Leatherback	Green	Green	Green	Green	Green	Green	Olive Ridley	Loggerhead	Loggerhead	Leatherback	Olive Ridley	Green	Leatherback	Leatherback	Flatback	Flatback	Hawksbill	Latherback	Leatherback	Loggerhead	Olive Ridley	Leatherback	Loggerhead	Green	Olive Ridley	Olive Ridley	Leatherback	Flatback	Flatback	Leatherback	Loggerhead	Flatback	Loggerhead	Green	Loggerhead	Leatherback	Loggerhead
Specimen	JBLB05	MIOR01	JBLB19	JBLB06	JBLB12	HIG05	HIG16	MIOR08	RIHB07	MRLH05	MRLH13	JBLB15	HIG18	HIG09	HIG07	HIG04	HIG01	HIG13	MIOR02	MRLH15	MRLH03	JBLB13	MIOR09	HIG17	JBLB07	JBLB17	PHFB06	PHFB17	RIHB03	JBLB01	JBLB10	MRLH08	MIOR05	JBLB16	MRLH19	HIG02	MIOR03	MIOR07	JBLB18	PHFB12	PHFB08	JBLB02	MRLH11	PHFB07	MRLH09	HIG11	MRLH04	JBLB11	MRLH18
denovo1327	0	3	0	0	0	3	4	0	0	2	0	0	7	1	1	5	4	5	0	0	0	0	3	177	0	0	0	0	0	0	0	20	0	0	0	3	11	0	0	4	4	0	1	1	9	5	0	0	0
denovo2152	50	0	14	32	1029	0	0	0	0	0	0	0	0	0	0	0	0	0	0	0	0	34	0	0	86	25	0	0	0	0	97	0	0	0	0	0	0	0	161	0	0	0	0	0	0	0	0	69	0
denovo3865	0	17	0	0	0	0	1	42	0	83	21	0	0	0	0	37	75	0	0	0	0	0	1	3	0	0	0	0	132	0	0	94	0	0	0	10	18	0	0	0	11	0	25	0	3	0	0	0	20
denovo4131	0	0	0	0	0	2	1	0	0	0	0	0	12	0	1	1	0	0	0	0	0	0	0	0	0	0	0	0	0	0	0	2	0	0	0	0	0	0	0	0	0	0	1	0	1	0	0	0	0
denovo5045	12	0	7	221	67	24	12	0	0	0	0	40	10	1	4	4	2	38	0	0	0	16	2	24	205	26	0	0	0	17	33	35	0	29	0	4	0	0	59	0	0	0	86	0	5	1	0	403	0
denovo9387	0	22	0	0	0	0	0	35	0	3	6	0	0	0	0	0	0	0	5	250	503	0	1	0	0	0	0	0	0	0	0	0	5	0	1	0	28	183	0	0	0	0	19	0	0	0	3267	0	237
denovo10820	0	0	0	0	0	3	4	0	0	0	0	0	0	0	0	0	0	0	0	0	0	0	0	1	0	0	0	0	0	0	0	0	0	0	0	0	0	0	0	0	0	0	0	0	0	2	0	0	0
denovo12320	0	2	0	0	0	0	0	0	0	0	0	1	0	0	0	0	0	0	0	0	0	0	0	0	0	0	0	0	0	0	0	0	0	0	0	0	0	0	0	0	1	0	0	0	0	0	0	0	0
denovo12392	0	6	0	0	0	23	262	6	1	201	0	0	46	206	2749	158	435	305	0	0	3	0	3	217	0	0	0	157	23	0	0	52	0	0	1	406	0	0	0	6	80	0	206	70	59	5	0	0	45
denovo14545	18	0	22	38	13	0	0	0	0	0	0	66	0	0	0	1	0	0	0	0	0	62	0	0	23	60	0	0	0	423	57	0	0	45	0	0	0	0	209	0	0	85	0	0	0	0	0	21	0
denovo15418	0	1	1	0	0	0	0	0	0	0	0	0	0	0	0	0	0	0	0	0	0	0	0	0	0	0	0	0	0	0	0	0	0	0	0	0	0	0	0	0	0	0	0	0	0	0	0	0	0
denovo17519	0	0	1	0	0	0	0	44	4	0	21	0	0	0	0	0	0	0	36	118	23	0	3	0	2	0	2	19	0	0	0	0	0	0	10	0	18	140	0	0	0	0	0	0	0	0	879	0	100
denovo17723	17	0	9	4	33	0	0	0	0	0	0	346	0	0	0	0	0	0	0	0	0	15	0	0	64	57	0	0	0	1	97	0	0	322	0	0	0	0	499	0	0	207	0	0	0	0	0	18	0
denovo19649	17	0	22	1	91	1390	198	0	0	0	0	78	543	3150	1704	1614	2123	164	0	0	0	17	1	716	112	61	8	0	0	1796	2	0	0	50	0	2674	6	0	93	10	2	13	0	2	5	3684	0	86	0
denovo19731	0	0	0	0	0	0	0	0	1	0	0	0	0	0	0	0	0	0	0	0	0	0	0	0	0	0	0	0	36	0	0	7	0	0	0	0	0	0	0	0	0	0	0	0	0	0	0	0	0
denovo21675	0	0	0	0	0	7	0	0	0	0	0	0	0	1	0	2	0	0	0	0	0	0	11	85	0	0	0	0	0	0	0	0	0	0	0	0	11	0	0	0	1	0	4	0	0	0	0	0	0
denovo23190	577	0	131	35	16	0	1	0	0	0	0	122	0	72	0	69	135	120	0	0	0	4249	0	1	82	113	0	0	34	40	186	0	0	119	0	11	0	0	459	63	337	18	0	342	0	0	0	313	0
denovo23748	0	0	0	0	0	0	1	0	0	0	0	0	0	0	0	0	0	0	0	0	0	0	0	0	0	0	0	0	0	0	0	0	0	0	0	0	0	0	0	0	0	0	0	0	0	0	0	0	0
denovo25313	0	0	0	0	0	0	0	0	0	0	0	0	0	1	0	0	0	0	0	0	0	0	0	0	0	0	0	0	0	0	0	0	0	0	0	0	0	0	0	0	0	0	0	0	0	0	0	0	0
denovo25667	16	0	274	2	1	0	0	0	0	0	0	14	0	0	0	0	0	0	0	0	0	6	0	0	5	572	0	0	0	6	7	0	0	21	0	0	0	0	175	0	0	0	0	0	0	0	0	0	0
denovo27753	0	0	0	0	0	0	0	0	0	0	0	0	0	0	0	0	0	0	0	26	734	0	0	0	0	0	0	0	0	0	0	0	10	0	218	0	0	15	0	0	0	0	0	0	0	0	374	0	177
denovo30617	58	0	3	4	6	18	1	0	0	17	0	0	112	0	208	16	97	15	0	0	0	6	0	1	48	6	0	405	0	2	5	6	0	0	0	0	0	0	14	1	151	0	49	235	6	0	0	1	0
denovo34101	0	0	0	0	4	3	1	0	0	0	0	0	1	167	34	2	0	0	0	0	0	0	0	0	0	0	0	0	0	0	0	0	0	0	0	4	0	0	0	0	0	0	0	0	0	228	0	0	0
denovo34989	2	1	0	0	8	11	23	0	0	0	0	0	0	108	2	1	89	5	0	0	0	0	1	865	0	0	0	0	0	0	0	0	0	0	0	54	0	0	2	2	3	0	0	5	0	10	0	0	0
denovo35517	0	0	0	0	0	1	0	0	0	0	0	0	158	2	0	0	5	4	0	0	0	0	0	0	0	0	0	0	0	0	0	0	0	0	0	0	0	11	0	0	0	0	0	1	0	1	0	0	0
denovo37016	0	13	0	0	0	0	0	0	0	0	7	0	2	0	0	0	0	0	0	0	0	0	3	0	0	0	0	1	0	0	0	4	0	0	0	0	10	0	1	12	7	0	4	23	0	0	0	0	0
denovo38158	0	2	0	0	0	13	0	0	0	2	0	0	0	0	1	0	0	1	0	0	0	0	0	17	0	0	0	0	0	0	0	0	0	0	0	1	0	0	0	5	0	0	0	0	21	0	0	0	0
denovo38406	1	0	0	0	0	9	0	0	0	0	0	1	0	63	0	0	0	0	0	0	0	0	0	0	0	0	0	0	0	1	0	0	0	0	0	2	0	0	0	0	0	0	0	0	0	0	0	1	0
denovo40331	0	0	0	0	0	7	138	3	0	1	0	0	0	22	0	0	6	5	0	0	0	0	0	25	0	0	0	0	0	0	0	2	0	0	0	319	13	0	0	0	1	0	0	0	0	3	0	0	0
denovo41770	0	0	0	0	0	0	0	1	1	107	0	0	0	0	0	0	0	0	0	0	2	0	0	0	0	0	0	0	35	0	0	37	0	0	0	0	2	0	0	0	0	0	68	0	13	0	0	0	10
denovo42333	0	0	0	0	0	2	0	0	0	5	0	0	0	0	0	4	0	3	0	0	0	0	0	42	0	0	0	0	0	0	0	4	0	0	0	0	0	0	0	2	0	0	2	0	0	0	0	0	0
denovo46703	0	12	0	0	3	6	0	0	0	23	33	0	2	0	2	1	0	0	1	0	0	1	5	0	0	0	2	3	0	0	0	24	0	0	1	1	0	0	12	48	42	1	22	85	38	0	2	0	0
denovo48296	0	115	0	0	0	0	0	30	0	915	1	0	0	0	0	0	0	0	0	1	2	0	6	0	0	0	0	0	0	0	0	40	0	0	0	0	2	0	0	0	0	0	20	0	54	0	3	0	42
denovo49610	16	0	4	88	11	0	0	0	0	0	0	101	0	0	0	0	0	0	0	0	7	14	0	0	4	14	0	0	0	124	9	0	0	139	0	0	0	0	13	0	0	15	0	0	0	0	0	133	1
denovo49885	0	10	0	0	0	0	0	0	0	0	0	0	0	3	1	2	2	2	0	0	0	0	8	0	0	0	0	0	0	0	0	0	0	0	0	3	0	0	0	14	2	0	0	7	0	1	0	0	0
denovo51163	72	0	14	4	41	0	0	1	0	0	0	276	5	1	0	0	0	3	0	0	0	36	0	4	150	10	0	0	0	3	30	0	0	173	0	1	0	0	181	0	0	545	9	0	0	18	0	54	0
denovo54795	2	10	0	0	7	112	240	4	0	0	3	0	1	417	193	6	3	85	0	0	0	0	14	23	113	47	0	0	0	642	0	0	0	0	0	164	30	0	14	0	6	1	0	3	0	1	0	0	0
denovo55150	0	0	0	0	0	0	0	0	0	0	0	0	0	0	0	0	0	0	0	0	0	0	0	0	0	0	1	588	0	0	0	0	0	0	0	0	0	0	0	10	109	0	0	147	0	0	0	0	0
denovo56401	25	0	14	1	71	0	0	0	0	0	0	167	0	0	0	0	0	0	0	0	0	41	0	0	105	27	0	0	0	1	152	0	0	408	0	0	0	0	199	0	0	774	0	0	0	0	0	136	0
denovo63291	88	3	79	4	20	0	27	0	0	0	0	249	4	11	13	25	23	187	0	0	0	113	0	1	99	98	0	2	0	155	42	0	0	265	0	97	0	0	555	0	1	140	2	1	0	6	0	39	0
denovo63588	0	102	0	0	0	0	0	856	0	0	0	46	0	0	0	0	0	0	243	6	0	0	43	0	0	0	0	123	0	0	0	0	1596	30	102	0	155	336	0	0	0	0	28	0	0	0	3	0	69
denovo64787	0	0	0	0	0	0	0	0	0	0	0	0	0	0	0	0	0	0	0	1	1	0	0	0	0	0	0	0	16	0	0	134	0	0	0	0	0	0	0	0	0	0	374	0	144	0	0	0	31
denovo65627	0	0	1	0	0	0	0	7	0	0	0	0	0	0	0	0	0	0	0	0	0	0	0	0	0	0	0	0	0	0	0	0	0	0	1	0	0	0	0	0	0	0	0	0	0	0	0	0	792
denovo66573	0	0	0	0	0	1	21	0	10	0	0	0	172	8	8	3	4	1	0	0	0	0	0	1	0	0	0	0	0	0	0	0	0	0	0	0	0	0	0	0	0	0	0	0	0	0	0	0	0
denovo68777	0	0	0	0	0	0	0	0	0	0	0	0	2	0	0	0	0	0	0	0	0	0	0	0	0	0	0	0	0	0	0	0	0	0	0	1	0	0	0	0	0	0	0	0	0	0	0	0	0
denovo69417	0	4	0	0	0	0	0	37	13	16	15	0	0	0	0	0	0	0	59	1868	73692	0	37	0	0	0	0	0	0	0	0	371	2141	0	32885	0	41	1139	0	0	0	0	35	0	62	0	63058	0	41042
denovo70231	0	12	0	0	2	0	0	0	0	211	0	0	0	0	0	0	0	0	0	0	0	0	48	4	0	0	0	0	0	0	0	4	0	0	0	0	14	0	0	0	0	0	0	0	4	0	4	0	1
denovo70341	28	0	683	2	35	0	1	0	1	20	0	1	30	22	0	69	29	0	0	0	0	25	0	0	16	151	0	2	9	11	31	1	0	6	0	0	0	0	13	0	55	4	45	46	0	6	0	3	2
denovo72081	0	37	0	0	0	0	0	96	33	0	0	0	0	0	0	0	0	0	19	99	90	0	1	0	0	0	0	22	0	0	0	0	71	0	0	0	26	182	0	0	0	0	0	0	0	0	506	0	224
denovo72529	0	17	0	0	0	0	0	297	34	0	0	0	0	0	0	0	0	0	1	2270	35	0	0	0	0	0	1	8	0	0	0	0	43	0	677	0	113	113	0	0	0	0	1	0	0	0	1699	0	9
denovo74986	30	0	8	4	102	0	0	0	0	0	0	257	0	0	0	0	0	0	0	0	0	11	0	0	47	16	0	0	0	0	56	0	0	156	0	0	0	0	79	0	0	603	0	0	0	0	0	7	0
denovo75491	0	2	0	7	4	17	6	0	0	1	10	5	1	21	15	3	0	9	0	0	0	3	16	75	2	0	0	5	0	4	0	13	0	0	0	4	19	0	10	5	0	0	15	9	52	0	0	1	0
denovo76572	0	16	0	0	0	15	0	6	0	0	7	0	5	0	4	7	0	2	0	0	0	1	48	115	0	0	0	2	0	0	1	1	0	0	0	10	3	0	1	14	9	0	3	29	0	13	0	0	0
denovo78571	0	9	0	0	0	7	92	9	0	0	3	0	0	36	0	0	0	0	0	0	0	0	11	4	0	1	0	0	0	0	0	0	3	0	0	0	9	0	1	15	3	0	0	4	4	0	1	0	0
denovo79058	1	25	0	0	0	954	6434	28	0	0	1	0	0	1837	1	0	270	80	0	0	0	0	28	6269	0	0	0	0	0	0	0	0	2	0	1	8708	185	0	1	81	71	0	0	131	0	93	0	0	0
denovo80088	0	0	0	0	0	0	0	0	0	0	0	0	0	0	0	0	0	0	0	0	0	0	0	0	0	0	0	0	0	0	0	0	0	0	0	0	0	0	0	0	0	0	0	0	0	0	0	0	0
denovo81925	0	0	0	0	0	2	1	0	0	6	0	0	0	0	0	1	0	0	0	0	0	0	0	10	0	0	0	1	0	0	0	5	0	0	0	2	0	0	0	0	0	1	0	0	0	0	1	0	0
denovo84333	0	0	0	0	0	1	0	0	0	0	0	0	0	0	0	0	0	0	0	0	0	0	0	0	0	0	0	0	0	0	0	0	0	0	0	0	0	0	0	0	0	0	0	0	0	0	0	0	0
denovo88612	10	0	27	6	12	0	9	0	0	0	0	59	1	7	1	4	4	12	0	0	0	29	0	0	20	238	0	2	0	63	23	0	0	50	0	18	0	0	52	0	3	21	0	0	0	0	0	7	0
denovo89597	0	0	0	0	0	5	156	0	0	0	0	0	0	34	2	3	2	92	0	0	0	0	0	28	0	0	0	0	0	0	0	0	0	0	0	351	0	0	0	0	0	0	4	0	0	2	0	0	0
denovo90130	64	0	49	5	8	0	38	0	0	0	0	84	4	6	15	31	10	128	0	0	0	63	0	0	63	35	0	4	0	80	24	0	0	111	0	60	0	0	265	0	0	58	2	0	0	3	0	11	0
denovo93397	46	0	9	1	23	0	0	0	0	0	0	154	0	0	0	0	1	0	0	0	0	33	0	0	26	19	0	0	0	32	70	0	0	186	0	0	0	0	36	0	0	120	0	0	0	0	0	57	0
denovo96414	0	0	0	0	0	0	0	2	0	0	0	0	0	0	0	0	43	0	0	0	0	0	0	0	0	0	0	0	0	0	0	585	0	0	0	0	0	0	0	0	0	0	0	0	64	0	0	0	0
denovo99078	0	0	0	0	0	2	0	0	0	0	0	0	0	0	0	0	0	0	0	0	0	0	0	0	0	0	0	0	0	0	0	0	0	0	0	0	0	0	0	0	0	0	0	0	0	0	0	0	0
denovo99391	1	14	0	0	0	0	0	2	0	1	0	0	0	0	0	0	0	0	0	0	0	0	1	0	0	0	0	0	0	0	0	5	0	0	0	0	0	0	0	0	0	0	0	0	1	0	0	0	0
denovo102703	22	1	0	24	26	2	0	4	0	0	0	3	19	0	19	3	2	4	0	0	0	9	0	21	13	12	0	0	0	50	5	3	0	4	0	18	2	0	29	0	0	0	13	1	9	1	0	18	0
denovo105335	0	0	0	0	0	0	0	0	0	0	0	0	0	0	0	0	0	0	0	0	0	0	0	0	0	0	0	0	0	0	2	0	0	0	0	0	0	0	0	0	0	0	0	0	0	0	0	0	0
denovo108564	2314	823	843	344	767	270	1585	1420	19	738	10	1329	953	317	3263	7645	3792	6555	1	1	16	2797	211	1200	1065	835	2	772	92	1063	2626	291	3	8267	1	1897	15	1	2546	139	1322	4544	1626	482	59	45	1	3595	12
denovo110077	0	0	0	0	0	0	0	0	0	0	0	0	0	0	0	0	0	0	0	0	0	0	0	0	0	0	0	0	0	0	0	0	0	0	0	0	0	0	0	0	0	0	0	0	0	0	0	0	0
denovo110207	0	0	1	0	1	0	0	0	0	0	0	0	0	22	3	0	1	0	0	0	0	0	0	0	0	0	0	0	0	0	0	0	0	0	0	0	0	0	0	0	0	0	0	0	0	11	0	0	0
denovo110727	0	0	0	0	0	0	0	0	0	0	0	0	94	0	1	0	0	0	0	0	0	0	0	1	0	0	0	0	0	0	0	0	0	0	0	0	0	0	0	0	0	0	0	0	0	0	0	0	0
denovo115549	0	0	0	0	0	0	0	0	0	0	0	0	0	0	0	0	0	0	0	0	0	0	0	3	0	0	0	0	0	0	0	0	0	0	0	0	0	0	0	0	0	0	0	0	0	0	0	0	0
denovo116562	0	0	0	14	1	3	0	0	0	3	1	0	0	1	0	0	0	0	0	0	0	0	1	29	0	0	0	1	0	0	2	0	0	0	0	0	0	0	0	3	1	0	1	4	11	1	0	0	0
denovo117340	0	0	0	0	0	0	0	0	0	0	0	0	0	0	0	0	0	0	0	0	0	0	0	0	0	0	0	0	0	0	0	0	0	0	0	0	0	0	0	0	0	0	0	0	0	0	0	0	0
denovo117378	19	0	0	6	195	45	0	0	0	0	0	0	0	1	7	2	0	0	0	0	0	28	0	18	3	0	0	0	0	1	1	0	0	0	0	17	0	0	0	0	0	0	0	0	0	0	0	0	0
denovo117654	62	6	0	308	294	29	8	0	0	25	0	2	572	0	304	695	3392	131	0	0	0	12	6	39	8	0	0	0	0	226	908	88	0	0	0	32	1	1	39	11	8	4	149	10	344	3	0	54	1
denovo117934	0	0	0	0	0	0	2	0	0	0	0	0	0	0	0	0	0	0	0	0	0	0	0	0	0	0	0	0	0	0	0	0	0	0	0	0	0	0	0	0	0	0	0	0	0	0	0	0	0
denovo118381	191	0	112	110	971	0	0	0	0	2	0	1997	0	13	0	2	1	0	0	0	0	888	0	0	441	379	0	0	0	0	1704	3	0	2051	0	0	0	0	585	0	0	3417	1	1	0	0	0	322	1
denovo119009	3	0	0	0	2	39	176	0	1	17	0	0	37	126	0	62	44	106	0	0	2	2	0	3	0	0	0	24	2	0	12	4	0	2	0	0	0	0	11	0	20	0	123	34	2	0	0	0	5
denovo120561	0	0	0	0	0	0	0	45	7	0	0	0	0	0	0	0	0	0	107	9	140	0	9	0	0	0	0	164	0	0	0	0	547	0	1205	0	175	128	0	0	0	0	0	0	0	0	7	0	0
denovo122867	0	0	0	1693	672	0	0	0	0	0	0	0	0	0	0	0	0	0	0	0	0	14	0	0	0	0	0	0	0	0	0	0	0	0	0	0	0	0	0	0	0	0	0	0	0	0	0	0	0
denovo125519	17	0	1	8	23	0	0	0	0	0	0	13	0	0	0	0	0	0	0	0	0	39	0	0	37	27	0	0	0	1	25	0	0	97	0	126	0	0	106	0	0	10	0	0	0	0	0	82	0
denovo125940	58	1	13	8	19	0	0	0	0	0	0	100	4	0	2	74	6	3	0	0	0	72	0	0	17	25	0	1	0	49	264	0	0	632	0	1	0	0	82	0	0	180	1	0	0	0	0	152	0
denovo126597	0	0	0	0	1	0	0	0	0	0	0	0	0	0	1	0	0	0	0	0	0	0	0	0	0	0	0	0	0	0	0	0	0	0	0	0	0	0	0	0	0	0	0	0	0	115	0	0	0
denovo126983	21	0	1	1	50	0	0	0	0	0	0	1	1	0	0	37	68	859	0	0	0	1	0	6	8	0	1	0	0	23	5	0	0	0	0	0	0	0	4	0	0	0	222	0	143	0	0	10	0
denovo127229	9	2	4	8	3	0	0	149	0	2	0	99	0	0	0	0	0	0	93	0	473	17	25	0	3	43	0	19	1	95	23	0	516	180	0	0	68	2289	15	0	0	11	0	0	0	0	354	71	8
denovo128926	0	1	0	0	0	7	1	0	0	0	0	0	0	0	1	0	0	0	0	0	0	0	0	27	0	0	0	0	0	0	0	0	0	0	0	0	0	0	0	0	0	0	1	3	0	1	0	0	0
denovo130909	0	0	0	0	0	6	18	0	0	0	0	0	852	82	8	4	841	21	0	0	0	0	0	4	0	0	0	0	0	0	0	0	0	0	0	41	0	0	0	0	2	0	0	0	0	0	0	0	0
denovo131821	128	0	517	2	1	0	0	0	0	0	0	0	0	0	0	0	0	0	0	0	0	17	0	0	32	652	0	0	0	20	4	0	0	3	0	0	0	0	128	0	0	0	0	0	0	0	0	0	0
denovo132221	0	0	0	0	0	0	0	0	0	0	0	0	0	0	0	0	0	0	0	0	0	0	0	0	0	0	0	0	0	0	0	0	0	0	0	0	0	0	0	0	0	0	0	0	0	0	0	0	0
denovo132820	0	0	0	0	0	0	0	0	0	0	0	0	1	0	0	0	0	1	0	0	0	0	0	0	0	0	0	0	0	0	0	0	0	0	0	0	0	0	0	0	0	0	0	0	0	1	0	0	0
denovo135197	0	0	0	0	0	0	0	0	0	0	0	0	0	0	0	0	0	0	0	0	0	0	0	0	0	0	0	0	0	0	0	1	0	0	0	0	0	0	0	2	1	0	0	0	0	0	0	0	0
denovo136215	0	13	0	0	0	0	0	150	0	450	17	0	0	0	0	0	0	0	0	1	5	0	4	0	0	0	0	0	55	0	0	325	0	0	2	0	0	0	0	20	9	0	1454	15	583	0	3	0	111
denovo138177	0	0	0	0	0	0	1	0	0	0	0	0	0	0	0	0	0	0	0	0	0	0	0	0	0	0	0	0	0	0	0	0	0	0	0	0	0	0	0	0	0	0	0	0	0	0	0	0	0
denovo139048	4	0	20	7	17	0	0	0	10	0	0	0	0	0	0	0	0	0	0	0	0	21	0	0	3	47	0	0	13	0	0	0	0	0	0	0	0	0	10	0	0	0	0	0	0	0	0	0	0
denovo140648	7182	32	159	114	263	0	0	228	0	38	0	66	0	0	0	0	0	0	0	0	3	3931	5	0	400	1088	0	0	11	387	185	253	0	60	0	0	0	1	1246	0	0	57	354	0	302	0	0	178	24
denovo141754	0	9	0	0	0	0	0	27	0	0	0	0	0	0	0	0	0	0	0	0	0	0	3	0	0	0	1	130	0	0	0	0	0	0	0	0	0	0	0	11	53	0	0	78	0	0	0	0	0
denovo142124	0	0	0	0	1	1	0	0	0	0	0	0	0	1	3	0	0	0	0	0	0	0	0	0	0	0	0	0	0	0	0	0	0	0	0	0	0	0	0	0	0	0	0	0	0	703	0	0	0
denovo142268	2258	370	3945	567	1476	96	2011	100	41	107	10	9267	197	678	385	646	1643	4295	0	0	3	8413	15	183	3532	20841	0	366	99	6898	7034	26	1	11968	5	2462	26	0	35074	15	1156	3795	186	274	9	209	3	2025	45
denovo142293	72	0	36	7	72	0	0	0	0	0	0	1276	1	0	0	0	2	0	0	0	0	209	0	0	88	260	0	0	0	320	1033	0	0	1632	0	0	0	0	807	0	0	383	0	0	0	0	0	252	0
denovo144636	0	41	0	0	0	0	0	425	0	0	35	0	0	0	0	0	0	0	6	201	1325	0	13	0	0	0	0	24	0	0	0	0	32	0	2	0	105	1844	0	0	0	0	120	0	0	0	59	0	0
denovo145505	22	0	10	0	25	0	0	0	0	0	0	156	0	0	0	0	0	0	0	0	0	44	0	1	55	67	0	0	0	0	372	0	0	124	0	5	0	0	128	0	0	698	0	0	0	0	0	71	0
denovo152515	0	0	0	0	0	51	0	0	0	0	0	1	0	0	0	0	0	0	0	0	0	0	0	0	0	0	0	0	0	0	0	0	0	1	0	0	0	0	0	0	0	1	0	0	0	0	0	0	0
denovo152858	0	0	0	0	0	0	0	0	0	0	0	0	0	0	0	0	0	0	0	0	0	0	0	0	0	0	0	0	0	0	0	0	0	0	0	0	0	0	0	0	0	0	0	0	0	0	0	0	0
denovo152865	0	0	0	0	3	0	1	0	0	0	0	0	0	0	734	0	1	0	0	0	0	0	0	0	0	0	0	0	0	11	0	0	0	0	0	0	0	0	0	0	0	0	0	0	0	0	0	9	0
denovo153685	35	0	5	30	161	0	0	0	0	0	0	0	0	0	0	0	0	0	0	0	0	198	0	0	72	47	0	0	0	0	191	0	0	0	0	0	0	0	196	0	0	1959	0	0	0	0	0	180	0
denovo153993	0	1614	0	0	0	0	0	1087	0	13	0	0	0	0	0	0	0	0	2	0	1	0	217	0	0	0	0	7	0	0	0	1352	0	0	0	0	0	0	0	37	97	0	429	8	47	0	0	0	453
denovo155355	294	0	8	0	33	0	0	0	0	0	0	38	0	0	0	0	0	0	0	0	0	232	0	0	32	34	0	0	0	51	92	0	0	29	0	0	0	0	124	0	0	15	0	0	0	0	0	57	0
denovo155903	0	0	1	0	0	5	5	0	0	0	0	1	1	47	37	22	14	4	0	0	0	0	0	2	0	2	0	0	0	24	0	0	0	1	0	55	0	0	1	0	0	0	0	0	0	87	0	0	0
denovo155918	0	1	0	0	0	45	3	0	0	4	0	0	1	1	1	2	3	12	0	0	0	0	1	23	0	0	0	0	0	0	0	11	0	0	0	3	0	0	0	0	0	0	0	5	6	1	0	0	0
denovo159349	0	0	0	0	0	3	21	0	0	0	0	0	0	2	0	0	3	0	0	0	0	0	0	11	0	0	0	0	0	0	0	0	0	0	0	4	0	0	0	0	0	0	0	0	0	0	0	0	0
denovo160105	0	4	0	0	0	7	1	5	0	3	0	0	0	0	0	4	0	2	0	0	0	0	7	75	0	0	0	0	0	0	0	8	0	0	0	4	21	0	1	7	0	0	0	7	5	3	0	0	0
denovo160906	0	12	1	0	0	0	0	44	0	229	34	0	0	3	0	9	0	0	0	1	12	0	11	0	0	0	2	1	298	2	0	1070	2	0	3	0	0	0	0	2	2	0	881	1	187	0	1	0	96
denovo160960	0	2	0	0	0	2	0	10	0	4	0	0	0	2	2	1	1	0	0	0	0	0	21	83	0	0	0	0	0	1	0	6	1	0	0	4	0	0	0	0	0	0	1	7	0	0	0	0	2
denovo161559	0	3	0	0	0	12	35	5	0	5	12	0	2	1	2	3	8	15	0	0	0	0	11	111	0	0	0	3	0	0	0	14	0	0	0	5	0	0	0	61	61	0	2	89	10	0	0	0	0
denovo161575	0	0	0	0	0	5	9	0	0	0	0	0	0	57	0	0	3	2	0	0	0	0	0	15	0	0	0	0	0	2	0	0	0	0	0	201	0	0	0	0	0	0	0	0	0	2	0	0	0
denovo161712	18	0	8	4	47	0	0	0	0	0	0	433	0	0	0	0	0	1	0	0	0	46	0	0	93	109	0	0	0	0	142	0	0	351	0	0	0	0	589	0	0	290	0	0	0	0	0	38	0
denovo165065	1	0	1	0	0	7	57	0	0	0	0	3	0	168	167	7	5	5	0	0	0	0	0	7	0	0	0	0	0	0	0	0	0	3	0	99	0	0	0	0	0	5	0	0	0	714	0	0	0
denovo166109	0	0	0	0	0	0	0	0	0	0	0	0	0	3	0	0	0	0	0	0	0	0	0	0	0	0	0	0	0	0	0	0	0	0	0	1	0	0	0	0	0	0	0	0	0	0	0	0	0
denovo166205	0	0	0	0	0	5	54	0	0	0	0	0	75	8	499	13	24	29	0	0	0	0	0	0	0	0	0	0	0	0	0	0	0	0	0	0	0	0	0	0	0	0	0	0	0	0	0	0	0
denovo167287	0	81	0	1	0	0	0	34	0	21	11	0	9	0	1	0	18	2	0	0	0	0	15	0	0	0	3	0	0	0	0	10	0	0	0	4	0	0	0	0	42	0	1	0	2	0	1	0	0
denovo168646	0	2	0	0	0	0	1	0	0	0	0	2	0	0	0	0	0	0	0	0	0	1	0	0	0	0	0	0	0	0	0	0	0	0	0	0	0	0	0	0	0	0	0	0	0	0	0	0	0
denovo168758	0	0	0	0	0	0	0	0	0	0	0	0	0	0	3	0	0	0	0	0	0	0	0	0	0	0	0	0	0	0	0	0	0	0	0	0	0	0	0	0	0	0	0	0	0	21	0	0	0
denovo168803	0	0	0	0	0	35	3	0	0	0	0	0	4	1	0	5	1	4	0	0	0	0	3	68	0	0	0	0	0	0	0	8	0	0	0	2	4	0	0	0	9	0	2	0	6	4	0	0	0
denovo171036	0	1	0	0	0	0	0	1	0	0	1	0	0	0	0	0	0	1	0	1	1	0	2	1	0	0	4	1	8	0	0	0	0	0	0	0	2	0	0	7	0	0	2	0	1	0	0	0	0
denovo171211	0	1	0	0	0	0	0	1	0	0	0	0	0	0	0	0	0	0	0	0	0	0	0	0	0	0	0	0	0	0	0	0	0	0	0	0	0	0	0	0	0	0	0	0	0	0	0	0	0
denovo171803	52	2	64	5	9	0	1	1	0	0	0	112	0	0	0	6	0	10	0	0	0	110	0	0	39	114	0	0	0	78	154	0	0	490	0	2	0	0	359	0	1	124	1	0	0	0	0	56	0
denovo171970	0	15	0	0	0	6	0	7	1	0	0	0	0	0	0	0	0	2	0	0	0	0	7	6	0	0	7	0	1	0	0	5	0	0	0	0	26	0	1	10	3	0	2	24	3	0	0	0	1
denovo172645	0	0	0	0	0	0	0	0	0	0	0	0	0	0	0	0	0	0	0	0	0	0	0	0	0	0	0	0	0	0	0	0	0	0	0	0	0	0	0	0	0	0	0	0	0	0	0	0	0
denovo174392	0	0	0	0	0	1	3	0	0	0	0	0	0	28	0	0	0	0	0	0	0	0	0	1	0	0	0	0	0	0	0	0	0	0	0	36	0	0	0	0	0	0	0	0	0	0	0	0	0
denovo174851	176	14	54	9	21	0	55	15	0	2	0	121	24	4	118	335	40	367	0	0	0	87	0	4	91	20	0	4	0	78	31	0	0	385	0	97	0	0	145	0	1	316	30	1	0	3	0	117	0
denovo174976	0	52	0	0	0	0	0	18	0	144	1	0	0	0	0	0	0	0	0	1	1	0	35	0	0	0	0	0	11	0	0	339	0	0	3	0	0	0	0	7	0	0	363	0	10	0	0	0	65
denovo175087	50	25	0	0	6	0	0	163	0	135	0	5	1	4	0	2	0	0	0	0	0	0	0	0	4	0	0	0	18	0	0	103	0	2	0	1	6	0	0	0	2	0	70	10	171	0	0	14	24
denovo176541	28	399	9	1	6	1	0	122	1	193	9	6	0	1	0	0	0	0	1	0	46	63	432	0	9	10	0	0	77	10	52	901	1	163	2	1	22	3	32	27	36	70	781	23	551	0	1	69	127
denovo176573	14	0	3	245	58	0	0	0	0	0	0	17	0	0	0	0	0	0	0	0	0	11	0	0	4	50	0	0	0	156	7	0	0	53	0	0	0	0	1	0	0	24	0	0	0	0	0	60	0
denovo176945	0	0	0	0	0	0	0	0	0	0	0	0	1	1	0	0	0	0	0	0	0	0	0	0	0	0	0	0	0	0	0	0	0	0	0	0	0	0	0	0	0	0	0	0	0	0	0	0	0
denovo183483	9	0	46	2	16	0	12	0	0	0	0	85	0	7	2	5	7	11	0	0	0	55	0	0	16	107	0	0	0	23	55	0	0	73	0	13	0	0	71	0	1	115	0	0	0	0	0	1	0
denovo185216	0	0	0	0	0	0	0	0	0	0	0	0	0	0	0	0	0	0	0	0	0	0	0	0	0	0	0	0	0	0	0	0	0	0	0	0	0	0	0	0	0	0	0	0	0	0	0	0	0
denovo188340	6	2	0	82	5	4	0	0	0	0	0	0	18	0	155	0	0	0	0	0	0	0	3	40	0	0	1	2	0	0	1	1	1	0	0	0	6	0	2	5	7	0	7	6	1	0	0	0	0
denovo192675	0	0	0	0	0	0	0	0	0	0	0	0	0	0	0	0	0	0	0	0	0	0	0	0	0	0	97	0	0	0	0	0	0	0	0	0	0	0	0	0	0	0	0	0	0	0	0	0	0
denovo194738	16	0	5	68	32	0	0	0	0	0	0	29	0	0	0	0	0	0	0	0	0	33	0	0	39	510	0	0	1	105	16	0	0	31	0	0	0	0	11	0	0	7	1	0	0	0	0	6	0
denovo202548	0	0	0	0	0	1	0	0	0	0	0	0	0	0	0	0	1	0	0	0	0	0	0	1	0	0	0	0	0	0	0	0	0	0	0	0	0	0	0	0	0	0	0	0	0	0	0	0	0
denovo204117	0	0	0	0	0	8	0	0	0	0	0	1	0	0	4	0	0	0	0	0	0	0	0	0	0	0	0	0	0	0	0	0	0	0	0	0	0	0	0	0	0	0	0	0	0	1	0	0	0
denovo207834	0	2	0	0	0	0	0	0	0	11	0	0	0	0	0	0	1	5	0	0	0	0	6	7	0	0	0	0	0	0	0	3	0	0	0	1	0	0	0	41	4	0	1	2	6	0	0	0	0
denovo209517	2	0	0	0	39	288	1	0	0	0	0	5	0	1736	0	0	0	1	0	0	0	7	0	0	15	3	0	0	0	59	1	0	0	2	0	58	0	0	0	0	0	3	0	0	0	1	0	5	0
denovo212495	0	0	0	0	0	0	0	0	0	0	0	0	0	0	0	0	0	0	0	0	0	0	0	0	0	0	0	0	0	0	0	0	0	0	0	0	0	0	0	0	0	0	0	0	0	0	0	0	0
denovo213569	0	0	0	0	0	10	2	0	0	0	0	0	0	2	0	8	0	3	0	0	0	0	4	13	0	0	0	1	0	0	0	5	0	0	0	2	0	0	0	23	42	0	2	11	1	4	0	0	0
denovo214348	0	53	0	0	0	1	0	274	27	6	0	0	0	0	0	0	0	0	245	20	368	0	33	0	0	0	0	199	1	0	0	0	1307	0	17	0	99	525	0	0	2	0	1	0	3	0	1181	0	448
denovo217733	0	2	0	0	0	0	0	0	0	0	0	0	0	0	0	0	0	0	0	0	0	2	3	0	0	0	0	0	0	0	0	0	0	0	0	0	3764	0	0	0	1	0	0	0	0	0	0	0	0
denovo219830	36	0	254	5	54	0	0	0	0	0	0	11	0	0	0	0	0	0	0	0	0	52	0	0	35	149	0	0	0	71	40	0	0	12	0	0	0	0	58	0	0	19	0	0	0	0	0	21	0
denovo220083	0	0	0	0	0	0	0	0	0	0	0	0	0	0	0	0	0	0	0	0	0	0	0	0	0	0	0	0	0	0	0	0	0	0	0	0	0	0	0	0	0	0	0	0	0	0	0	0	0
denovo222792	0	0	0	1	3	0	20	46	0	0	0	5	46	15	1	18	22	125	0	0	0	5	0	1	9	9	0	0	1	0	0	8	0	14	0	0	0	0	2	0	8	0	1	43	1	0	0	0	2
denovo223880	0	7	0	0	0	1	1	0	0	0	10	0	0	0	1	0	1	0	0	0	0	0	1	5	0	0	0	1	0	0	0	1	0	0	0	0	0	0	4	7	2	0	0	17	0	0	0	0	0
denovo224255	7	837	0	2	2	2	0	329	329	0	21	3	0	0	0	0	0	0	1	821	3953	0	13	0	0	0	0	0	0	0	0	1	0	0	299	0	165	177	0	0	0	0	7	0	0	0	1338	9	6
denovo224256	0	1	0	0	0	0	0	61	166	0	0	0	0	0	0	0	0	0	0	1490	1841	0	4	0	0	2	0	8	0	0	0	4	81	0	1451	0	66	206	0	0	0	0	0	0	0	0	1664	0	73
denovo224259	0	99	0	0	0	0	0	124	0	413	2	0	0	0	0	0	0	0	0	2	1	0	10	0	0	0	0	0	124	0	0	515	0	0	7	0	0	0	0	0	0	0	800	0	679	0	0	0	59
denovo226726	103	0	546	8	40	3	119	30	19	40	0	12	243	7	41	34	59	32	0	0	1	45	0	14	4	78	5	0	16	36	29	11	0	7	0	1	0	0	48	32	129	32	44	160	5	4	1	10	17
denovo231744	0	0	0	0	0	2	0	0	0	0	0	0	0	0	0	0	0	0	0	0	0	0	0	0	0	0	0	0	0	0	0	0	0	0	0	0	0	0	0	0	0	0	0	0	0	0	0	0	0
denovo232273	0	0	0	0	0	2	1	0	0	8	4	0	1	0	1	1	5	13	0	0	0	0	6	101	0	0	0	0	0	0	0	25	0	0	0	2	0	0	0	6	0	0	4	0	10	1	0	0	1
denovo232450	1	0	0	1376	51	0	0	0	0	0	0	0	2	0	0	0	1	0	0	0	0	0	0	2	79	8	0	0	0	0	0	0	0	0	0	0	4	0	0	0	0	0	0	0	0	0	0	0	0
denovo234442	0	0	0	0	0	0	0	6	0	0	0	0	0	0	0	0	0	0	151	2	40	0	66	0	0	0	0	0	0	0	0	0	20	0	662	0	418	1	0	0	0	0	8	0	0	0	0	0	3
denovo235588	0	0	0	0	0	0	0	0	0	0	0	0	0	18	0	0	1	0	0	0	0	0	0	0	0	0	0	0	0	0	0	0	0	0	0	3	3	0	0	0	0	0	0	0	0	1	0	0	0
denovo237338	0	0	0	0	0	9	1	0	0	0	0	0	3	0	1	4	0	0	0	0	0	0	1	18	0	0	0	0	0	0	0	3	0	0	0	0	0	0	0	5	4	0	1	3	0	3	0	0	0
denovo238455	0	0	0	0	0	7	0	0	0	3	0	0	0	0	0	2	1	0	0	0	0	0	0	53	0	0	0	0	0	0	0	0	0	0	0	0	0	0	0	0	5	0	0	1	4	0	0	0	0
denovo239572	0	0	0	0	0	0	0	0	0	1	0	0	0	0	0	0	0	0	0	0	0	0	0	0	0	0	0	0	0	0	0	81	0	0	0	0	0	0	0	0	0	0	2655	0	0	0	0	0	0
denovo241145	471	15	15	15	47	0	0	276	0	464	6	198	0	0	0	0	0	0	0	0	0	395	6	0	124	46	0	1	0	79	122	81	0	156	0	0	11	0	479	0	0	201	15	0	137	0	0	185	1
denovo244028	136	0	57	197	18	0	0	0	0	0	0	148	0	0	0	0	0	0	0	0	0	47	0	0	112	42	0	0	0	169	18	0	0	43	0	0	0	0	3	0	0	5	0	0	0	0	0	48	0
denovo244996	0	41	0	0	0	0	0	14	0	12	13	0	0	0	1	3	0	10	0	0	0	0	9	39	0	0	0	0	0	0	0	18	0	0	0	8	0	0	0	24	2	0	0	15	9	1	0	0	4
denovo245239	0	0	0	0	0	0	0	0	0	0	0	0	0	0	0	0	0	0	0	0	0	0	0	0	0	0	0	0	0	0	0	0	0	0	0	0	0	0	0	0	0	0	0	0	0	0	0	0	0
denovo245606	0	0	0	0	0	0	0	0	0	0	0	0	0	0	0	0	0	0	0	0	0	0	0	0	0	0	0	0	0	0	0	0	0	0	0	0	0	0	0	0	0	0	0	0	0	0	0	0	0
denovo246345	0	0	0	0	0	11	0	0	0	0	0	0	1424	0	0	105	0	475	0	0	0	0	0	115	0	0	0	0	0	0	0	0	0	0	0	1364	0	0	0	0	0	0	0	0	0	10	0	0	0
denovo246851	0	0	0	0	0	0	0	0	0	0	0	0	0	0	0	0	0	0	0	0	0	0	0	0	0	0	0	0	0	0	0	0	0	0	0	0	4	0	1	0	0	0	0	0	0	0	0	0	0
denovo247119	0	0	0	0	0	0	0	0	0	0	0	0	0	4	2	0	0	0	0	0	0	0	0	1	0	0	0	0	0	0	0	0	0	0	0	1	0	0	0	0	0	0	0	0	0	831	0	0	0
denovo248626	0	0	0	0	0	0	0	0	0	0	0	0	0	0	0	0	0	0	0	0	0	0	0	1	0	0	0	0	0	0	0	0	0	0	1	0	0	0	0	0	0	0	0	0	0	0	0	0	0
denovo250053	0	0	0	0	0	0	0	0	0	0	0	0	0	0	0	0	0	0	0	0	0	0	0	0	0	0	0	0	0	0	0	0	0	0	0	0	0	0	1	0	0	0	0	0	0	0	0	0	0
denovo253237	189	0	131	9	82	0	210	0	0	0	0	238	0	309	196	837	111	474	0	0	0	89	0	7	128	59	0	0	0	91	34	0	0	190	0	433	0	0	103	0	2	446	0	4	0	3	0	26	0
denovo253433	0	0	0	0	0	0	0	0	0	0	0	0	0	0	0	0	0	0	0	0	1	0	0	0	0	0	0	0	0	0	0	0	0	0	0	0	0	0	0	0	0	0	3	0	1403	0	0	0	0
denovo253749	76	0	23	7	95	0	1	0	0	0	0	450	0	74	24	306	33	13	0	0	0	66	0	0	40	70	0	0	0	72	300	0	0	346	0	17	0	0	72	0	1	399	0	0	0	0	0	33	0
denovo255035	2	227	10	3	445	0	0	238	0	130	7	240	2	0	0	0	0	0	0	0	6	4	60	0	78	75	0	0	0	87	237	181	3	184	0	11	0	0	262	1	1	761	13	0	22	0	0	8	4
denovo255893	0	0	0	2	0	0	0	0	0	0	0	0	0	0	0	0	0	0	0	0	0	3	0	0	0	0	0	0	0	0	0	0	0	0	0	0	2	0	0	0	0	5	0	0	0	0	0	0	0
denovo256671	0	0	0	0	0	1	37	0	0	0	0	0	0	24	89	0	0	7	0	0	0	0	0	1	0	0	0	0	0	1	0	0	0	0	0	14	0	0	0	0	0	0	0	0	0	174	0	0	0
denovo258602	0	0	0	0	0	0	0	0	0	0	0	0	0	1	0	0	0	0	0	0	0	0	0	0	0	0	0	0	0	0	0	0	0	0	0	0	0	0	0	0	0	0	0	0	0	1	0	0	0
denovo262999	0	102	0	0	0	0	0	270	0	2	0	0	0	0	0	0	0	0	1	0	0	0	585	0	0	0	0	3	112	0	0	1081	0	0	0	0	0	1	0	0	1	0	295	2	0	0	0	0	43
denovo267940	5	0	1	0	21	119	76	0	0	0	0	11	203	1639	2607	290	162	38	0	0	0	2	0	69	18	5	0	0	1	13	3	0	0	14	0	604	0	0	6	3	0	4	0	89	0	70	0	3	0
denovo267977	0	0	0	0	0	0	0	0	0	0	0	0	0	0	0	0	0	0	0	0	0	0	0	0	0	0	0	0	0	0	0	0	0	0	0	0	0	0	0	0	0	0	0	0	0	0	0	0	0
denovo269499	0	53	0	0	0	9	0	3	0	0	2	0	2	1	0	0	0	0	0	0	0	0	5	18	0	0	3	8	0	0	0	0	0	0	0	1	14	0	0	55	36	0	0	148	2	0	0	0	0
denovo273401	0	3	0	0	0	8	0	0	0	3	3	0	1	0	2	1	3	3	0	0	0	0	4	57	0	0	0	0	0	0	0	3	0	0	0	3	0	0	0	1	0	0	2	0	7	3	0	0	0
denovo276529	0	2	0	0	0	112	0	0	0	0	0	0	433	0	77	0	0	0	0	0	0	0	0	0	0	0	0	0	0	0	0	0	0	0	0	0	0	0	0	0	2	0	0	0	0	0	0	0	0
denovo279501	0	0	0	0	0	0	0	2	0	0	4	0	0	0	0	0	1	0	0	0	0	0	1	0	0	0	0	0	0	0	0	5	0	0	1	0	0	0	0	0	0	0	571	0	0	0	0	0	5
denovo281622	0	0	0	0	0	2	0	0	0	0	0	0	0	0	0	0	0	0	0	0	0	0	0	0	0	0	0	0	0	0	0	0	0	0	0	0	2	0	0	0	0	0	0	0	0	0	0	0	0
denovo284463	23	0	22	15	23	0	0	0	0	0	0	0	0	0	0	0	0	0	0	0	0	134	0	0	372	140	0	0	0	0	72	0	0	0	0	0	0	0	139	0	0	0	0	0	0	0	0	125	0
denovo285720	0	2	0	0	0	1323	59	1	0	0	9	0	4001	1910	2753	15223	3345	543	0	0	0	0	0	100	0	0	0	1150	0	1	1	0	0	0	0	954	0	0	0	32	813	0	0	509	0	131	0	0	1
denovo285759	0	0	0	0	0	0	0	4	0	0	0	0	0	0	0	0	0	0	321	1	154	0	17	0	0	0	0	0	0	0	0	0	375	0	0	0	75	17	0	0	0	0	0	0	0	0	0	0	7
denovo287396	0	0	0	0	0	0	7	0	0	0	0	0	3	101	1	5	137	4	0	0	0	0	0	3	0	0	0	0	9	0	0	0	0	0	0	0	0	0	0	0	0	0	0	0	0	51	0	0	0
denovo287453	0	0	0	0	0	0	0	0	0	0	0	0	0	0	0	0	0	0	0	0	0	0	0	0	0	0	0	0	0	0	0	0	0	0	0	0	0	0	0	0	0	0	0	0	0	0	0	0	0
denovo291307	0	0	0	0	0	0	0	0	0	0	0	0	0	0	0	0	0	0	0	0	0	0	0	0	0	0	0	0	0	0	0	0	0	0	0	1	0	0	0	111	1687	0	0	424	0	0	0	0	0
denovo291388	0	0	0	1	4	0	1	0	0	0	0	1	2	1	1	0	0	6	0	0	0	0	4	0	0	0	0	0	0	5	0	0	0	0	0	4	0	0	0	0	0	0	0	0	0	0	0	0	0
denovo293055	1813	0	252	287	1796	5	0	0	0	1	0	11531	11	9	7	43	13	2	0	0	0	2257	0	0	1065	924	0	3	0	2129	13850	0	0	13398	0	3	0	0	3076	0	2	5946	3	3	1	5	0	7514	0
denovo295565	0	0	0	0	0	0	0	0	0	0	0	0	0	0	0	0	0	0	0	0	0	0	0	0	0	0	0	0	0	0	0	0	0	0	0	0	0	0	0	0	0	0	0	0	0	0	0	0	0
denovo297365	0	0	0	0	0	0	0	0	0	0	0	0	0	0	0	0	0	0	0	0	0	0	0	0	0	0	0	0	0	0	0	0	0	0	0	0	0	0	0	0	0	0	0	0	0	0	0	0	0
denovo297583	0	1	0	0	0	3	3	23	0	0	0	1	0	0	0	0	10	0	0	0	0	0	0	22	0	0	0	0	0	0	0	0	1	0	0	0	6	0	1	0	0	0	0	0	0	0	0	0	0
denovo297665	0	0	4	1064	6	0	0	0	0	0	0	496	0	0	0	0	0	0	0	0	0	0	0	0	5	6	0	0	0	16	0	0	0	161	0	0	0	0	3	0	0	1	0	0	0	0	0	53	0
denovo298301	21	0	3	2	64	0	0	0	0	0	0	622	5	0	0	0	0	0	0	0	0	16	0	1	52	8	0	0	0	2	309	0	0	426	0	0	0	0	132	0	0	508	1	0	0	0	0	128	0
denovo298499	0	0	0	0	0	0	0	0	0	0	0	0	0	0	0	0	0	0	0	0	0	0	0	0	0	0	0	0	0	0	0	0	0	0	0	0	0	0	0	0	0	0	0	0	0	0	0	0	0
denovo300459	22	0	2164	4	1	0	0	0	0	0	0	1	0	0	0	0	0	0	0	0	0	1	0	0	14	255	0	0	0	2	5	0	0	0	0	0	0	0	12	0	0	0	0	0	0	0	0	0	0
denovo301898	0	0	0	0	0	0	1	0	0	0	0	0	1	18	1	4	3	8	0	0	0	0	0	1	0	0	0	0	0	0	0	0	0	0	0	13	0	0	0	0	3	0	0	2	0	0	0	0	0
denovo301955	61	0	71	18	97	0	0	0	0	0	0	117	0	0	0	0	0	0	0	0	0	92	0	0	53	97	0	0	0	43	80	0	0	100	0	0	0	0	42	0	0	263	0	0	0	0	0	9	0
denovo303061	0	5	0	0	0	0	0	1560	0	0	0	0	0	0	0	0	0	0	84	0	0	0	81	0	0	0	0	0	0	0	0	0	0	0	0	0	630	6958	0	0	0	0	0	0	0	0	0	0	0
denovo305522	0	2	0	12	7	618	9143	0	0	3	0	110	1383	195	3593	832	36	258	0	0	0	0	26	126	290	282	0	0	0	298	0	8	0	90	0	208	8	0	164	0	1	4	18	0	8	1687	0	12	0
denovo306832	152	3	12	6	32	5	1	5	0	1	0	380	59	23	87	431	28	47	0	0	0	75	0	0	72	13	0	15	0	100	99	0	0	442	0	42	0	0	191	0	3	262	10	2	1	1	0	170	0
denovo308134	0	0	0	0	0	1683	0	0	0	0	0	0	24	1	0	54	0	0	0	0	0	0	0	3	0	0	0	0	0	0	0	0	0	0	0	0	0	0	0	7	2	0	0	14	0	0	0	0	0
denovo308359	0	0	0	0	0	0	0	0	0	0	0	0	0	0	0	0	0	0	0	0	0	0	0	0	0	0	0	0	0	0	0	0	0	0	0	0	0	0	0	0	0	0	0	0	0	0	0	0	0
denovo310612	26	0	6	5	62	0	0	0	0	0	0	153	0	0	0	0	0	0	0	0	0	13	0	0	49	24	0	0	0	0	40	0	0	83	0	0	0	0	44	0	0	537	0	0	0	0	0	8	0
denovo312354	0	0	0	0	0	4	0	0	0	0	0	0	942	0	1	1	8	1	0	0	0	0	0	0	0	0	0	2	0	0	0	0	0	0	0	0	0	0	0	0	5	0	0	11	0	9	0	0	0
denovo313908	0	0	0	0	0	1	0	0	0	0	0	0	0	0	0	0	0	0	0	0	0	0	0	0	0	0	0	0	0	0	0	0	0	0	0	0	0	0	0	0	0	0	0	0	0	0	0	0	0
denovo314194	0	3	0	0	0	9	1	2	0	3	0	0	2	0	3	12	0	0	0	0	0	0	3	258	0	0	1	0	0	0	0	8	0	0	0	1	10	0	0	5	0	0	11	3	10	2	0	0	0
denovo317953	0	0	0	0	0	8	1	0	0	0	0	0	107	38	128	795	59	35	0	0	0	0	0	2	0	0	0	11	0	0	0	0	0	0	0	66	0	0	0	0	2	0	0	0	0	6	0	0	0
denovo318152	0	0	0	0	0	1	6	0	0	0	0	1	0	0	0	26	2	0	0	0	0	0	0	0	0	0	0	0	0	0	37	0	0	1	0	0	0	0	0	0	0	8	0	0	0	0	0	0	0
denovo324477	3	0	2	0	1	12	23	0	0	0	0	5	26	73	138	191	66	17	0	0	0	1	0	5	9	1	0	0	0	91	0	0	0	2	0	268	0	0	8	0	0	1	0	0	0	177	0	0	0
denovo327563	0	27	0	0	0	1	0	137	3	8	2	0	1	0	0	0	0	0	86	4163	44630	0	14	0	0	0	0	0	0	0	0	63	274	0	28671	0	68	1615	0	0	1	0	14	0	14	0	23113	0	18564
denovo328268	0	92	0	0	0	1	0	0	0	19	0	0	3	0	0	0	0	0	0	0	4	0	6	0	0	0	0	0	0	0	0	312	0	0	1	0	0	0	0	0	6	0	456	0	404	0	1	0	15
denovo329193	0	3	0	0	0	0	0	7	7	0	0	0	0	0	0	0	0	0	3	5	1154	0	14	0	0	0	0	6	0	0	0	2	53	0	0	0	42	75	0	0	0	0	0	0	0	0	0	0	275
denovo330844	0	0	0	0	0	0	1	0	0	0	0	0	193	6	2	2	1	6	0	0	0	0	0	7	0	0	0	0	0	0	0	0	0	0	0	0	0	0	0	0	3	0	0	7	0	42	0	0	0
denovo332081	0	51	0	0	0	0	0	31	0	577	4	0	0	0	0	0	0	0	0	1	0	0	21	0	0	0	0	26	91	0	0	307	1	0	5	0	9	0	0	1	30	0	422	19	383	0	0	0	34
denovo334925	0	16	0	0	0	0	0	405	1	458	14	0	0	0	0	0	1	0	0	0	2	0	30	0	0	0	0	0	27	0	0	92	0	0	0	0	0	0	0	0	0	0	699	0	458	0	0	0	11
denovo337626	0	0	0	0	0	2	0	0	0	0	0	0	147	31	0	0	252	0	0	0	0	0	0	1659	0	0	0	0	0	0	0	8	0	0	0	53	0	1	0	0	0	0	0	0	0	3	0	0	0
denovo340076	0	0	0	0	0	0	0	0	1	0	0	0	0	0	0	0	0	0	0	0	1	0	0	0	0	0	0	0	0	0	0	0	0	0	0	0	0	0	0	0	0	0	24	0	0	0	0	0	25
denovo340135	0	0	0	0	0	0	0	0	0	0	0	0	1	0	0	0	0	0	0	0	0	0	0	0	0	0	0	0	0	0	0	0	0	0	0	0	0	0	0	0	0	0	0	0	0	0	840	0	0
denovo340276	12	0	0	0	38	0	0	0	0	0	0	438	0	0	0	0	0	0	0	0	0	5	0	0	25	3	0	0	0	2	164	0	0	336	0	0	0	0	69	0	0	301	0	0	0	0	0	43	0
denovo341196	0	0	0	0	0	0	0	0	0	0	0	0	0	0	0	0	0	0	0	0	0	0	0	0	0	0	0	0	0	0	0	0	0	0	0	0	0	0	0	0	0	0	0	0	0	0	0	0	0
denovo341269	0	0	0	0	0	0	0	0	0	0	0	0	0	0	0	0	0	0	0	0	0	0	0	0	0	0	0	0	0	0	0	0	0	0	0	0	0	0	0	0	0	0	0	0	0	0	0	0	0
denovo347396	0	0	0	0	0	0	0	0	0	0	0	0	0	0	0	0	0	0	0	0	0	0	0	0	0	0	0	0	0	0	0	0	0	1	0	0	0	0	0	0	0	0	0	0	0	0	0	0	0
denovo350266	4	0	0	40	11	11	1	0	0	0	0	1	0	1	2	2	8	2	0	0	0	0	0	36	2	0	0	0	0	1	0	25	0	1	0	2	4	0	0	3	5	0	3	0	1	0	0	1	0
denovo351119	24	3	4	66	26	0	0	2	20	0	0	105	1	0	0	0	0	0	0	0	0	33	0	0	29	41	0	0	0	150	40	0	0	345	0	0	0	0	18	0	0	80	0	0	0	0	0	258	0
denovo356361	0	0	0	0	0	0	0	0	0	0	0	0	0	0	0	0	0	0	0	0	0	0	0	0	0	0	0	0	0	0	0	0	0	0	0	0	0	0	0	0	0	0	0	0	0	0	0	0	0
denovo357784	0	0	0	0	0	2	0	0	0	0	0	0	1	0	0	0	0	3	0	0	0	0	0	15	0	0	0	0	0	0	0	0	0	0	0	0	0	0	0	0	0	0	0	0	0	2	0	0	0
denovo359512	0	13	0	0	0	0	0	158	0	119	0	0	0	0	1	0	0	0	0	0	2	0	35	0	0	0	0	0	0	0	0	164	0	0	0	0	1	0	0	0	0	0	15	0	234	0	0	0	1
denovo360616	18	0	0	1	11	6	3	0	1	0	0	1	495	38	180	172	169	33	0	0	0	9	0	15	3	1	6	707	35	0	1	0	0	0	0	35	0	0	0	26	186	18	0	78	0	0	0	4	0
denovo361263	0	0	0	0	0	0	0	0	0	0	0	0	0	1	0	0	0	0	0	0	0	0	0	0	0	0	0	0	0	0	0	0	0	0	0	0	0	0	0	0	0	0	0	0	0	0	0	0	0
denovo361604	0	190	0	0	0	0	0	649	3	568	5	0	0	0	0	0	0	0	2	0	11	0	107	0	0	0	0	262	192	0	0	575	2	0	4	0	10	0	0	47	69	0	691	182	1188	0	1	0	78
denovo362274	0	0	0	0	0	3	3	0	0	0	0	0	2	0	3	1	13	10	0	0	0	0	5	38	0	0	0	0	0	0	0	4	0	0	0	6	0	0	0	11	5	0	0	8	0	4	0	0	0
denovo363679	0	6	0	1	16	24	2	0	0	7	0	0	2	0	1	6	1	4	0	0	0	0	5	241	0	0	0	0	0	0	0	6	0	0	0	4	5	0	0	0	0	0	8	0	9	0	0	0	1
denovo364034	75	0	480	4	2	0	0	1	0	0	0	24	0	0	0	0	0	0	0	0	0	13	0	0	23	316	0	1	0	5	13	0	0	61	0	0	0	0	174	0	0	6	4	0	0	0	0	2	0
denovo366131	0	0	0	0	0	0	0	0	0	0	0	0	0	0	0	0	0	0	0	0	0	0	0	0	0	0	0	0	0	0	0	0	0	0	0	0	0	0	0	0	0	0	0	0	0	0	0	0	0
denovo366866	25	0	105	4	36	0	6	0	0	0	0	173	0	13	3	7	5	22	0	0	0	75	0	0	38	206	0	0	0	61	97	0	0	132	0	15	0	0	154	0	1	144	0	1	0	0	0	4	0
denovo367464	372	0	10	1	9	0	0	9	0	1	0	5	0	0	0	0	0	0	0	0	0	92	0	0	34	15	0	0	1	18	3	0	0	2	0	0	0	0	62	0	0	8	13	0	0	0	0	8	0
denovo368504	1	0	0	0	59	0	0	0	0	0	0	143	0	0	0	0	0	0	0	0	0	0	0	0	8	5	0	0	0	23	189	0	0	113	0	0	0	0	47	0	0	249	0	0	0	0	0	4	0
denovo369980	2	0	2	2	6	0	0	0	0	0	0	5	0	0	1	3	0	0	0	0	0	5	0	0	8	8	0	52	1	8	15	0	0	32	0	0	0	0	9	9	163	21	0	23	0	0	0	10	0
denovo371305	262	0	22	2800	722	0	0	0	0	0	0	169	0	0	0	0	0	0	0	0	0	222	0	0	463	1857	0	0	0	501	92	0	0	114	0	0	0	0	21	0	1	51	3	0	1	0	0	111	0
denovo374120	0	0	0	0	0	0	1	0	0	0	0	0	0	0	167	0	0	1	0	0	0	0	0	0	0	0	0	0	0	0	0	0	0	0	0	0	17	0	22	0	0	0	0	0	0	160	0	0	0
denovo375749	1	0	3	1	5	3	15	0	0	0	0	11	0	388	44	190	87	15	0	0	0	2	0	1	8	5	0	0	0	91	0	0	0	0	0	140	0	0	4	0	0	3	0	0	0	1	0	3	0
denovo376161	0	1	0	1	0	0	0	105	0	917	0	0	0	0	0	0	0	0	0	0	1	10	64	0	0	0	0	0	30	0	0	39	0	0	0	1	0	0	0	49	157	0	2699	1134	10	0	0	2	13
denovo376840	0	0	0	0	0	2	2	0	0	0	0	0	0	51	7	0	0	0	0	0	0	0	0	3	0	0	0	0	0	3	0	0	0	0	0	26	0	0	0	0	0	0	0	0	0	130	0	0	0
denovo379313	0	3834	0	0	0	8	0	406	1	955	66	0	533	5779	1	1697	1440	0	0	2	4	0	61	78	0	0	0	133	502	0	0	1968	0	0	17	0	92	0	0	16	65	0	4398	188	1180	1	3	0	144
denovo381776	13	0	0	61	29	0	0	0	1	0	0	72	0	0	0	0	0	0	26	0	0	40	1	0	4	18	0	0	0	275	37	0	42	102	0	0	21	0	9	0	0	13	0	0	0	0	0	67	0
denovo382216	0	0	0	0	0	2	0	0	0	0	0	0	0	0	1	0	0	1	0	0	0	0	1	7	0	0	0	0	0	0	0	10	0	0	0	1	0	0	0	0	0	0	3	0	8	0	0	0	0
denovo383096	0	29	0	0	0	0	0	47	1	412	26	0	0	0	0	0	0	0	0	0	10	0	10	0	0	0	0	0	144	0	0	486	0	0	5	0	0	0	0	0	3	0	488	1	495	0	1	0	150
denovo384138	56	0	139	6	67	0	25	0	0	0	0	349	0	38	3	35	21	65	0	0	0	118	0	0	80	455	0	0	0	99	165	0	0	303	0	55	0	0	265	0	5	239	0	0	0	0	0	6	0
denovo384223	387	0	2438	32	116	0	0	0	0	0	0	175	0	0	0	0	0	0	0	0	0	177	0	0	137	2964	0	0	0	254	95	0	0	122	0	0	0	0	990	0	0	2205	0	0	0	0	0	144	0
denovo386688	0	0	0	0	0	0	0	0	0	0	0	0	0	0	0	0	0	0	0	0	0	0	0	0	0	0	0	0	0	0	0	0	0	0	0	0	0	0	0	0	0	0	0	0	0	0	0	0	0
denovo386729	0	0	5	160	15	0	53	0	0	0	0	0	2	0	10	5	18	8	0	0	0	2	0	0	63	9	0	0	0	198	0	5	0	0	0	8	1	0	19	0	0	1	1	0	6	0	0	0	0
denovo386760	0	2	0	0	0	0	0	1	1	0	0	0	0	0	0	0	0	0	0	0	0	0	2	0	0	0	0	0	0	0	0	0	0	0	74	0	38	9	0	0	0	0	0	0	0	0	2	0	0
denovo386801	0	87	0	0	0	0	0	157	0	231	1	0	45	18	3	15	21	0	0	0	0	0	78	1	0	0	6	30	1	0	0	7	0	0	0	6	0	2	0	25	116	0	0	60	7	0	1	0	5
denovo388773	0	0	0	0	0	0	0	0	0	0	0	0	0	0	0	0	0	0	0	0	0	0	0	0	0	0	0	0	0	0	0	0	0	0	0	0	0	0	0	0	0	0	0	0	0	0	0	0	0
denovo390046	0	824	0	0	1	17	1	303	0	54	31	0	577	111	15	66	400	127	0	1	2	0	14	2	0	2	0	8	0	6	0	8	0	2	0	90	8	0	0	13	115	0	55	102	365	0	1	0	15
denovo390474	0	1	0	0	0	9	0	7	0	4	0	0	4	1	0	1	1	0	0	0	0	0	54	26	0	0	0	0	0	0	0	11	0	0	0	2	3	0	1	0	3	1	3	9	0	2	0	0	0
denovo391544	0	0	0	0	0	0	0	0	0	0	0	0	0	0	0	0	0	0	0	0	0	0	0	0	0	0	0	0	0	0	0	0	0	0	0	0	0	0	0	0	0	0	0	0	0	0	0	0	0
denovo393155	3	0	5	286	21	13	106	0	0	0	0	1	355	1	26	7	27	13	0	0	0	8	3	57	70	129	0	0	0	200	41	7	0	1	0	775	1	0	60	0	0	2	1	0	0	1	0	107	0
denovo393834	2	37	1	0	30	22	0	314	0	3	0	4	2	0	0	1	0	0	0	0	0	2	129	14	0	0	0	1	3	0	3	6	30	5	0	1	422	0	2	2	0	0	3	1	0	0	0	1	0
denovo394756	0	0	0	0	0	0	0	0	0	0	0	0	0	0	0	1	1	0	0	0	0	0	0	8	0	0	0	0	0	0	0	0	0	0	0	0	0	0	0	0	0	0	0	0	0	0	0	0	0
denovo396129	0	0	0	0	0	0	0	0	0	0	0	0	0	0	0	0	0	0	0	0	1	0	0	0	0	0	0	0	0	0	0	0	0	0	0	166	0	0	0	5	0	0	0	1	0	0	0	0	0
denovo396392	2	1	0	0	5	7	242	0	0	0	0	3	0	218	191	15	11	100	0	0	0	0	0	40	0	0	0	0	0	3	0	0	0	1	0	517	0	0	1	0	0	1	2	0	0	873	0	0	0
denovo398372	1038	0	664	53	98	0	0	0	0	0	0	22	0	0	0	0	0	0	0	0	0	277	0	0	362	1050	0	0	0	248	132	0	0	28	0	0	0	0	491	0	0	67	0	0	0	0	0	39	0
denovo398453	78	2	126	5	29	0	32	0	0	0	0	272	2	10	11	27	12	110	0	0	0	93	0	0	86	228	0	1	0	187	69	0	0	286	0	59	0	0	582	0	0	123	0	0	0	4	0	22	0
denovo398565	0	0	0	0	0	0	0	0	0	0	0	0	0	0	0	0	0	0	0	0	0	0	0	0	0	0	0	0	0	0	0	0	0	0	0	0	0	0	0	0	0	0	0	0	0	0	0	0	0
denovo403067	0	0	0	0	0	0	0	0	1	0	0	0	0	0	0	0	0	0	0	0	0	0	0	0	0	0	0	0	13	0	0	29	0	0	0	0	0	0	0	19	0	0	0	104	0	0	0	0	1
denovo403884	0	0	0	0	0	1	0	0	0	0	0	0	0	2	0	0	0	0	0	0	0	0	0	0	0	0	0	0	0	0	0	0	0	0	0	0	0	0	0	0	0	0	0	0	0	0	0	0	0
denovo405240	0	0	0	0	0	0	0	0	0	0	0	0	0	0	0	0	0	1	0	0	0	0	6	0	0	0	0	0	0	0	0	0	0	0	0	0	0	0	0	0	0	0	0	0	0	0	0	0	0
denovo406471	0	28	0	0	0	0	0	47	0	123	15	0	0	0	0	0	0	0	0	0	0	0	19	0	0	0	0	5	2	0	0	139	0	0	0	0	0	0	0	38	210	0	6	69	75	0	1	0	13
denovo406748	0	0	0	0	0	2	0	0	0	0	8	0	0	0	0	0	0	0	0	0	0	2	2	2	0	0	1	22	0	0	0	3	0	0	0	0	0	0	33	88	12	0	5	68	5	0	0	0	0
denovo407530	296	0	12	1	12	0	0	1	0	0	0	2	0	0	0	0	0	0	0	0	0	158	0	0	20	30	0	0	0	20	19	0	0	8	0	0	0	0	75	0	0	17	1	0	0	0	0	15	0
denovo409160	0	4	0	0	0	2	1	0	0	5	0	0	1	0	0	1	0	0	0	0	0	0	1	84	0	0	0	0	0	0	0	2	0	0	0	0	3	0	0	0	0	0	5	1	5	0	0	0	0
denovo410037	0	0	0	0	0	5	3	0	0	4	0	0	0	0	0	0	0	0	0	0	0	0	1	3	0	0	0	0	0	0	0	3	0	0	0	0	0	0	0	5	0	0	0	0	23	0	0	0	0
denovo410502	0	0	0	0	0	0	1	0	0	0	0	0	0	0	0	0	0	0	0	0	0	0	0	0	0	0	0	0	0	0	0	0	0	0	0	0	0	0	0	0	0	0	0	0	0	0	0	0	0
denovo411751	0	3	0	0	0	0	0	0	0	3	0	0	0	0	0	0	0	0	0	0	0	0	3	0	0	0	0	0	0	0	0	0	0	0	0	0	0	0	0	0	0	0	0	0	0	0	0	0	0
denovo412056	0	0	10	0	0	1	3	0	0	1	0	1	0	0	0	0	0	0	0	0	1	0	0	17	7	1	0	0	0	36	0	1	0	1	0	0	0	0	0	0	0	0	30	0	0	0	0	0	1
denovo412977	0	398	0	0	0	0	0	324	0	57	0	0	95	19	1	129	18	3	0	1	2	0	188	0	0	0	0	1	80	0	0	395	0	0	1	0	5	3	0	3	8	0	108	3	91	0	1	0	68
denovo413286	0	0	0	0	0	0	0	0	0	0	0	0	0	0	0	0	0	0	0	0	0	0	0	0	0	0	0	0	0	0	0	0	0	0	0	0	0	0	0	0	0	0	0	0	0	0	0	0	0
denovo414599	0	0	0	0	0	0	0	0	0	0	0	0	0	204	0	0	0	0	0	0	0	0	0	0	0	0	0	0	0	0	0	0	0	0	0	0	0	0	0	0	0	0	0	0	0	0	0	0	0
denovo414919	0	23	0	0	0	75	0	0	0	0	0	0	0	0	0	0	0	0	0	0	0	0	13	1	0	0	0	2	0	0	0	0	1	0	0	0	14	1	0	13	9	0	0	29	0	0	0	0	0
denovo417606	0	0	3	3	1	9	0	0	0	0	0	2	0	0	6	0	59	0	0	0	0	24	0	0	63	5	0	0	0	49	74	0	0	1	0	8	0	0	1	0	0	2	0	0	0	0	0	2	0
denovo418594	2	0	0	1	0	0	0	0	0	0	0	0	0	0	0	0	0	0	0	0	0	0	0	0	1	0	0	0	0	14	2	0	0	0	0	0	0	0	0	0	0	4	0	0	0	0	0	0	0
denovo420197	0	11	0	0	0	70	14	0	0	0	0	0	4	0	3	1	0	6	0	0	0	0	0	109	0	0	0	3	0	0	0	0	0	0	0	4	0	0	0	12	12	0	2	11	14	0	0	0	0
denovo422137	0	2	0	0	0	0	0	0	0	9	0	0	0	0	0	0	0	0	0	0	0	0	0	0	0	0	0	0	0	0	0	16	0	0	0	0	5	0	0	2	126	0	0	28	0	0	0	0	0
denovo424613	0	0	0	63	4	3	81	0	0	0	0	0	0	0	0	0	0	0	0	0	0	1	4	78	21	1	0	0	0	6	5	0	0	0	0	2	0	0	9	0	0	0	0	0	0	0	0	13	0
denovo424659	0	0	0	0	0	0	0	0	0	0	0	0	0	0	0	0	0	0	0	0	0	0	1	0	0	0	0	0	0	0	0	0	0	0	0	0	0	0	0	0	3	0	0	4	0	0	0	0	0
denovo425694	0	27	0	0	0	0	0	153	0	0	0	0	0	0	0	0	0	0	342	2	426	0	23	0	0	0	0	106	0	0	0	0	1120	0	0	0	264	496	0	0	0	0	7	0	0	0	3	0	82
denovo427206	3	0	1	37	55	87	1095	0	10	0	0	31	172	303	35	281	474	3	0	0	0	16	0	3	216	20	0	531	0	0	18	0	0	12	0	601	0	1	8	66	251	50	0	66	0	0	0	48	0
denovo427659	1	0	1	2	119	0	0	0	0	0	0	4	6	331	0	58	0	0	0	0	0	8	2	0	4	20	0	0	0	0	7	0	0	0	0	4	0	0	6	0	0	2	12	0	0	12	0	0	0
denovo428427	0	0	0	0	0	0	0	0	0	0	0	0	0	0	0	0	0	0	0	0	0	0	0	0	0	0	0	0	0	0	0	0	0	0	0	0	0	0	0	0	0	0	0	0	0	0	0	0	0
denovo428560	0	3	0	0	0	7	4	6	0	1	0	0	93	58	17	25	97	16	0	0	0	0	0	0	0	0	0	7	0	0	0	1	0	0	0	8	0	0	0	15	137	0	8	48	0	0	0	0	0
denovo429245	7	0	9	1	3	0	1	0	0	0	0	94	3	2	5	27	13	17	0	0	0	16	0	0	9	45	0	1	0	23	78	0	0	122	0	2	0	0	70	0	1	23	0	0	0	0	0	23	0
denovo430511	0	0	0	0	0	0	0	0	0	0	0	0	0	0	0	0	0	0	0	0	0	0	0	0	0	0	0	0	0	0	0	0	0	0	0	0	0	0	0	0	0	0	0	0	0	0	0	0	0
denovo430603	0	0	0	1	0	0	0	17	0	0	0	0	0	0	0	0	0	0	5537	0	0	0	24	0	0	0	0	0	0	0	0	0	1766	0	0	0	340	15	0	0	0	0	0	0	0	0	0	0	0
denovo432257	0	0	12	0	3	0	0	0	0	0	0	0	0	0	0	0	0	0	0	0	0	0	0	0	0	72	0	0	0	0	0	0	0	0	0	0	0	0	0	0	0	50	0	0	0	0	0	0	0
denovo432592	0	0	0	0	0	13	0	0	0	0	0	0	1	0	2	1	0	1	0	0	0	0	0	43	0	0	0	0	0	0	0	0	0	0	0	0	0	0	2	9	4	0	0	28	0	1	0	0	0
denovo432832	6	0	12	25	10	2	229	0	0	1	0	4	44	5	231	51	3	28	0	0	0	1	0	4	121	7	0	0	0	86	7	0	0	6	0	61	0	0	33	0	0	0	10	0	1	25	0	20	0
denovo433400	0	0	1	0	0	0	0	0	0	0	0	1	0	0	0	8	0	0	0	0	0	0	0	0	0	0	0	0	0	0	16	0	0	3	0	0	0	0	0	0	0	3	0	0	0	0	0	0	0
denovo433956	0	0	0	0	0	0	0	0	0	0	0	0	0	0	0	0	0	0	0	0	0	0	0	0	0	0	0	0	0	0	0	0	0	0	0	0	0	0	0	0	0	0	0	0	0	0	0	0	0
denovo436602	0	0	0	0	0	0	0	0	0	0	0	0	1	0	0	0	0	1	12	0	0	0	0	0	0	0	0	0	0	0	0	0	0	0	0	0	34	0	0	0	4	0	1	34	0	0	16	0	0
denovo437081	3	0	0	0	0	0	907	0	0	0	0	0	0	0	0	0	0	0	0	0	0	0	0	0	0	0	0	0	0	6	0	0	0	0	0	0	0	0	0	0	0	0	0	0	0	0	0	0	0
denovo437286	0	4	0	0	0	0	0	2	0	182	1	0	0	0	0	0	0	0	0	0	1	0	0	0	0	0	0	0	0	0	0	207	0	0	0	0	0	0	0	25	42	0	78	9	24	0	1	0	36
denovo438273	619	0	330	45	280	0	0	0	0	0	0	55	0	0	0	0	0	0	0	0	0	171	0	0	230	203	0	0	0	1176	124	0	0	62	0	0	0	0	136	0	0	664	0	0	0	0	0	52	0
denovo441088	0	13	0	1	0	9	4	0	0	4	0	0	3	0	1	5	2	13	0	0	0	0	2	120	0	0	0	0	0	0	4	4	0	0	0	2	0	0	0	4	2	0	0	0	15	6	0	0	0
denovo441863	0	30	0	0	0	0	0	347	0	40	0	0	0	0	0	0	0	0	0	0	0	0	274	0	0	0	0	0	74	0	0	0	0	0	0	0	3	0	0	0	0	0	0	0	0	0	0	0	0
denovo442913	0	2	39	1036	76	432	7396	0	0	0	0	3	364	209	2934	140	201	42	0	0	0	22	0	388	322	248	0	0	0	1104	0	31	0	2	0	266	7	0	210	0	0	7	40	0	27	40	0	3	0
denovo444197	6	0	9	46	135	40	8	0	0	189	0	27	476	80	35	1269	864	213	0	2	5	20	1	7	70	73	0	610	9	98	48	264	0	29	0	14	0	0	6	25	118	19	302	265	218	0	0	26	42
denovo444784	0	0	0	0	0	0	1	0	0	0	0	0	0	0	0	0	0	0	0	0	0	0	0	0	0	0	0	0	0	0	0	0	0	0	0	0	0	0	0	0	0	0	0	0	0	0	0	0	0
denovo445008	0	0	0	0	0	2	0	0	0	9	0	0	85	0	26	38	901	22	0	0	0	0	1	0	0	0	0	0	0	1	0	0	0	0	0	0	0	1	0	0	0	0	4	0	52	0	0	0	2
denovo445164	99	0	23	26	535	0	0	0	0	0	0	0	0	0	0	0	0	0	0	0	0	543	0	0	642	607	0	0	0	0	629	0	0	0	0	0	0	0	843	0	0	3029	0	0	0	0	0	828	0
denovo448949	0	1	0	0	0	15	31	16	1	2	0	0	12	38	98	41	530	17	0	0	0	0	2	8	0	0	0	19	2	0	0	3	0	0	0	77	0	0	0	8	202	0	526	25	1	1	0	0	3
denovo449559	0	0	0	0	0	0	0	0	0	0	0	0	0	0	0	0	0	0	0	0	0	0	0	0	0	0	0	0	0	0	0	0	0	0	0	0	0	0	0	0	0	0	0	0	0	0	0	0	0
denovo452291	0	0	0	0	0	17	1	0	0	0	0	0	2	0	2	0	1	2	0	0	0	0	0	41	0	0	0	0	0	0	0	10	0	0	0	1	0	0	0	8	1	0	2	5	4	2	0	0	0
denovo452638	0	157	7	2	49	0	0	127	60	6	20	11	0	0	0	0	1	2	43	4843	13	0	1014	0	0	0	0	17	0	1	2	47	5	4	2238	0	5568	192	1	0	24	1	480	0	2	0	663	0	350
denovo452665	0	0	0	0	0	0	0	0	0	0	0	6	0	1	0	0	0	0	0	0	0	0	0	0	1	0	0	0	0	0	0	0	0	4	0	0	0	0	1	0	0	0	0	4	0	0	0	0	0
denovo455592	0	1238	0	0	0	0	0	441	0	783	8	0	0	0	0	0	0	0	1	1	4	0	16	0	0	0	0	431	123	0	0	884	0	0	0	0	4	0	0	1	63	0	413	38	832	0	0	0	114
denovo459780	0	403	0	1	0	8	1	13	0	0	0	0	0	0	0	0	0	1	0	0	0	0	16	11	1	0	0	1	0	0	0	3	0	0	0	0	6	0	0	17	2	0	15	13	0	0	0	0	1
denovo460336	0	3	0	8	1	0	0	20	0	0	0	37	0	0	0	0	0	0	10	0	87	0	0	0	0	0	0	13	0	8	1	0	544	53	0	0	44	6	5	0	0	0	0	0	0	0	0	13	8
denovo462593	0	0	0	0	1	0	0	0	0	0	0	0	0	120	0	0	0	0	0	0	0	0	0	0	0	0	0	0	0	0	0	0	0	0	0	3	0	0	0	0	0	0	0	0	0	2	0	0	0
denovo462900	0	0	0	0	0	0	0	0	0	0	0	0	0	0	0	0	0	0	0	0	0	0	0	0	0	0	0	0	0	0	0	1	0	0	0	0	0	0	0	0	0	0	0	0	0	0	0	0	0
denovo463755	0	0	0	0	0	4	221	0	0	0	0	0	390	127	809	90	0	59	0	0	0	0	0	0	0	0	0	567	0	0	0	0	0	0	0	10	0	0	0	46	0	0	0	134	0	0	0	0	0
denovo466613	0	0	0	0	0	12	1	0	0	0	0	0	1	289	45	5	4	0	0	0	0	0	0	4	0	0	0	0	0	5	0	0	0	0	0	7	0	0	0	0	0	0	0	0	0	647	0	0	0
denovo466829	0	0	0	0	0	1	0	0	0	0	0	0	0	0	1	0	0	0	0	0	0	0	0	0	0	0	0	0	0	0	0	0	0	1	0	0	0	0	0	0	0	0	0	0	0	0	0	0	0
denovo468982	0	0	0	0	0	8	6	0	0	0	0	0	0	226	29	4	5	1	0	0	0	0	0	11	0	0	0	0	0	1	0	0	0	0	0	168	0	0	0	0	0	0	0	0	0	593	0	0	0
denovo474350	17	0	3	7	48	0	0	5	0	0	0	128	0	0	0	0	0	0	0	0	0	4	0	0	8	12	0	0	0	44	33	0	0	586	0	0	0	19	30	0	0	31	0	0	0	0	0	713	0
denovo474405	0	44	0	0	0	0	0	87	0	56	0	0	0	0	0	0	0	0	0	0	0	0	19	0	0	0	3	180	31	0	0	104	0	0	0	0	2	0	0	2	15	0	52	12	73	0	0	0	6
denovo475976	0	0	0	0	0	0	12	0	0	0	0	0	183	10	127	9	43	19	0	0	0	0	0	0	0	0	0	0	0	0	0	0	0	0	0	11	0	0	0	13	146	0	0	58	0	0	0	0	0
denovo477436	0	0	0	4	0	0	51	0	0	0	0	0	0	0	364	15	0	2	0	0	0	0	0	0	3	4	0	0	0	5	0	0	0	0	0	1	0	0	1	0	4	0	0	0	0	0	0	0	0
denovo478078	0	0	0	1	9	5	0	0	0	0	0	0	0	194	0	0	0	0	0	0	0	1	0	0	2	2	0	0	0	3	0	0	0	0	0	10	0	0	0	0	0	1	0	0	0	0	0	0	0
denovo478818	0	5	0	0	0	42	2	2	0	17	109	0	0	2	1	1	0	0	0	0	4	0	0	31	0	0	6	16	1	0	0	3	0	0	5	1	6	0	0	52	45	0	19	72	47	1	0	0	9
denovo479777	0	0	0	0	0	0	0	0	0	0	0	0	0	0	71	0	0	1	0	0	0	4	0	4	9	0	0	0	0	0	20	0	0	0	0	1	0	0	3	0	0	0	0	0	0	0	0	0	0
denovo482667	0	1	0	0	0	0	0	11	0	0	0	0	29	0	1	0	1	0	437	52	39	0	23	0	0	0	0	2	0	0	0	0	58	0	428	0	224	51	0	5	13	0	2	19	4	4	394	0	2
denovo485337	0	103	0	0	0	0	0	996	0	1271	3	0	0	0	0	2	0	0	0	0	7	0	1300	0	0	0	0	0	1	0	0	102	0	0	2	1	8	0	0	0	0	0	13	9	352	0	0	0	10
denovo485511	0	0	49	0	1	1	0	0	70	0	0	0	0	0	0	0	0	0	1	5	7	0	93	0	0	0	0	0	0	0	0	0	0	0	3	0	534	1	0	0	0	1	3	0	14	0	2	0	0
denovo485544	96	0	15	5	50	0	1	1	0	0	0	366	6	2	11	114	9	5	0	0	0	82	0	0	44	21	0	2	0	77	608	0	0	1256	0	2	0	0	162	0	1	399	2	0	0	0	0	432	0
denovo486023	0	0	0	0	1	0	0	0	0	0	0	0	0	0	0	0	0	0	0	0	0	0	0	0	0	0	0	0	0	0	0	0	0	0	0	0	0	0	0	0	0	0	8	0	0	0	0	0	0
denovo486696	0	0	0	23	0	0	0	0	0	0	0	1	1	0	0	0	0	0	0	0	0	0	0	1	2	0	0	0	0	0	0	0	0	0	0	0	0	0	0	0	0	0	1	2	1	0	0	0	0
denovo489867	0	0	0	0	0	0	0	0	0	0	0	0	0	0	0	0	0	0	0	0	0	0	0	0	0	0	0	0	0	0	0	0	0	0	0	0	0	0	0	0	0	0	0	0	0	0	0	0	0
denovo494536	0	0	0	0	0	0	0	0	0	0	0	0	0	0	0	0	0	0	0	0	0	0	0	0	0	0	0	0	0	0	0	0	0	0	0	0	0	0	0	0	0	0	0	0	0	0	0	0	0
denovo494802	0	9	0	0	0	20	0	0	0	0	0	0	6	0	6	6	4	33	0	0	0	0	3	29	0	0	0	0	0	0	0	10	0	0	0	14	0	0	0	32	22	0	2	58	5	25	0	0	0
denovo496609	0	2	0	0	0	1	0	0	0	3	0	0	1	1	0	1	0	4	0	0	0	0	9	60	0	0	0	0	0	0	0	4	0	0	0	2	0	0	0	3	0	0	0	0	7	5	0	0	0
denovo497251	0	0	0	82	0	11	0	0	0	0	0	0	0	0	0	6	1	1	0	0	0	4	16	49	38	3	0	0	0	0	0	1	0	0	0	2	0	0	1	0	1	0	6	1	4	0	0	0	0
denovo499927	0	0	0	0	0	0	0	3	0	0	0	0	0	0	0	0	0	0	72	0	0	0	21	0	0	0	0	0	0	0	0	0	2522	0	0	0	31	0	0	0	0	0	0	0	0	0	0	0	0
denovo500535	0	4	0	0	0	0	0	44	0	266	2	0	0	1	0	0	0	0	0	0	0	0	21	0	0	0	0	0	0	0	0	384	0	0	0	0	0	0	0	0	8	0	14	0	160	0	0	0	62
denovo500877	0	2	0	0	0	1	0	0	0	0	0	0	0	0	0	0	0	0	0	0	0	0	0	0	0	0	0	0	0	0	0	0	0	0	0	0	0	0	0	0	1	0	0	0	0	0	0	0	0
denovo502024	7	0	2	1	12	0	0	0	0	0	0	133	0	0	0	0	0	0	0	0	0	26	0	0	7	21	0	0	0	27	134	0	0	183	0	0	0	0	76	0	0	42	0	0	0	0	0	25	0
denovo502654	0	4	0	0	0	0	0	1	0	1	0	0	0	1	0	1	0	1	0	0	0	0	6	28	0	0	0	0	0	0	0	4	0	0	0	0	0	0	0	0	0	0	0	4	7	0	0	0	0
denovo502872	0	0	0	0	0	0	0	0	0	0	0	0	0	0	1	0	0	0	0	0	0	0	0	0	0	0	0	0	0	0	0	0	0	0	0	0	0	0	0	0	0	0	0	0	0	136	0	0	0
denovo503155	1	0	1	0	1	4	1	0	0	0	0	1	0	192	2	14	0	0	0	0	0	0	0	0	1	2	0	0	0	32	0	0	0	1	0	16	0	0	0	0	0	0	0	0	0	0	0	0	0
denovo505642	0	0	0	0	0	0	0	0	0	0	0	0	0	0	1	0	0	0	0	0	0	0	0	0	0	0	0	0	0	0	0	0	0	0	0	0	0	0	0	0	0	0	0	0	0	96	0	0	0
denovo509759	0	0	7	25	8	0	74	0	0	0	0	17	2	1	14	1	2	10	0	0	0	7	0	0	80	127	0	0	0	132	71	0	0	11	0	14	0	0	117	0	1	1	0	0	0	4	0	19	0
denovo511266	120	2	53	13	82	0	1	0	0	0	0	1486	7	15	5	55	24	32	0	0	0	308	0	0	129	298	0	0	0	336	1327	0	0	1717	0	25	0	0	1080	0	6	426	0	0	0	0	0	337	0
denovo511660	0	0	0	0	0	0	0	0	0	0	0	0	0	154	0	0	1	0	0	0	0	0	0	0	0	0	0	0	0	0	0	0	0	0	0	0	0	0	0	0	0	0	0	0	0	0	0	0	0
denovo512955	0	0	0	0	0	6	0	0	0	0	0	0	0	0	4	5	0	0	0	0	0	0	1	0	0	0	0	0	0	0	0	0	0	0	0	0	0	0	0	0	0	0	0	0	0	1	0	0	0
denovo517519	0	0	0	0	0	2	0	0	0	0	0	0	626	0	1	0	5	0	0	0	0	0	0	0	0	0	0	0	0	0	0	0	0	0	0	0	0	0	0	0	0	0	0	0	0	9	0	0	0
denovo520682	0	282	0	0	0	0	0	446	0	0	0	0	0	0	0	0	0	0	0	0	0	0	18	0	0	0	0	0	0	0	0	0	0	0	0	0	0	0	0	0	3	0	0	0	0	0	0	0	0
denovo521544	0	0	0	0	7	68	95	0	0	0	0	9	522	686	1	3	431	314	0	0	0	0	0	23	0	50	0	0	0	17	0	0	0	0	0	533	0	0	0	0	0	0	0	0	1	19	0	0	0
denovo522633	0	0	0	0	0	0	0	0	0	0	0	0	0	0	0	0	0	0	0	0	0	0	0	0	0	0	0	0	0	0	0	0	0	0	0	0	0	0	0	0	0	0	0	0	0	0	0	0	0
denovo523515	722	0	757	191	1040	18	1614	0	0	0	0	1140	0	8084	1429	5164	2947	2291	0	0	0	801	0	205	485	1012	2	0	0	404	655	0	0	964	0	2716	0	0	483	88	885	2582	0	961	0	9	0	127	0
denovo526194	0	0	0	0	0	0	10	0	3	150	0	0	54	5	27	9	51	216	0	0	2	0	0	0	0	0	0	0	40	0	0	31	0	0	0	2	0	0	0	25	2	0	1	201	0	0	0	0	13
denovo531558	0	0	0	0	0	0	0	1	0	0	0	0	0	0	0	0	0	0	0	0	0	0	0	0	0	0	0	0	0	0	0	0	0	0	0	0	1	0	0	0	0	0	0	0	0	0	0	0	0
denovo533454	0	10	0	0	4	3	2	12	0	2	0	0	3	1	2	0	6	3	0	0	0	0	3	63	0	0	0	2	0	0	0	26	0	0	0	1	5	0	0	1	4	0	2	12	57	1	0	0	0
denovo535651	0	2	0	0	0	610	1166	6	6	1	1	0	0	3	1	1	0	1	0	0	0	0	32	129	0	0	0	65	1	0	0	13	0	0	0	3	0	0	0	1	0	0	0	0	14	0	0	0	0
denovo536374	0	48	0	0	0	0	0	6	0	140	0	0	1	0	0	0	0	0	0	0	12	0	8	0	0	0	0	0	0	0	0	16	0	0	0	0	0	0	0	0	0	0	51	0	77	0	0	0	15
denovo536615	60	0	37	1	15	0	86	0	0	0	0	60	0	213	102	437	54	277	0	0	0	29	0	2	50	10	0	0	0	22	11	0	0	50	0	291	0	0	26	0	5	171	0	2	0	2	0	6	0
denovo537609	0	0	0	0	0	4	3	0	0	0	0	0	65	27	117	517	43	59	0	0	0	0	0	1	0	0	0	1	0	0	0	0	0	0	0	54	0	0	0	0	0	0	0	0	0	9	0	0	0
denovo538514	0	0	0	0	0	0	0	0	0	0	0	0	0	0	0	0	0	3	0	0	0	0	0	0	0	0	0	0	0	0	0	0	0	0	0	48	0	0	0	0	0	0	0	0	0	0	0	0	0
denovo540060	0	0	0	0	0	0	0	0	0	0	0	0	0	0	0	0	0	0	0	0	0	0	0	0	0	0	0	0	0	0	0	0	0	0	0	0	0	0	0	0	0	1	0	0	0	0	0	0	0
denovo541229	0	0	0	12	0	2	0	0	0	0	0	0	0	0	2	0	402	0	0	0	0	0	0	0	0	0	0	0	0	0	0	0	0	0	0	0	0	0	0	0	0	0	0	0	0	0	0	0	0
denovo541293	0	4	0	0	0	2	0	3	0	6	0	0	0	0	0	3	0	1	0	0	0	0	6	82	0	0	0	0	0	0	0	23	0	0	0	0	7	0	0	2	3	0	10	0	6	0	0	0	0
denovo541959	0	0	0	0	0	0	0	380	6	1	41	0	0	0	0	0	0	0	1362	0	50	0	54	0	0	0	0	0	2	0	0	0	13	0	0	0	143	2332	0	0	0	0	16	0	1	0	2470	0	8
denovo545115	49	0	35	2	33	0	11	0	0	0	0	78	0	14	25	154	19	65	0	0	0	56	0	0	24	26	0	0	0	21	63	0	0	163	0	32	0	0	31	0	7	268	0	0	0	0	0	12	0
denovo545806	0	0	0	0	0	2	0	0	0	0	0	1	0	0	0	0	0	0	0	0	0	0	0	2	0	0	0	0	0	0	0	0	0	0	0	0	0	0	0	0	0	0	0	0	0	2	0	0	0
denovo551043	0	0	0	0	0	0	15	0	0	2	0	0	19	9	4	61	693	1	0	0	0	0	0	4	0	0	0	1673	0	0	0	0	0	0	0	4	0	0	0	77	340	0	0	0	0	0	0	0	0
denovo551498	22	0	525	7	6	0	41	0	0	0	0	5	4	160	131	27	33	169	0	0	0	12	0	12	12	264	0	7	0	11	13	0	0	2	0	152	0	0	37	0	50	0	0	0	0	64	0	2	0
denovo554275	0	63	0	0	0	0	0	511	2	285	0	0	0	0	0	0	1	0	0	2	10	0	172	0	0	0	0	0	92	0	0	858	0	0	10	0	19	0	0	0	9	0	3076	1	674	0	0	0	259
denovo554632	0	0	0	0	0	0	0	0	0	0	1	0	0	0	1	0	0	0	0	0	0	0	0	2	0	0	2	2	0	0	31	25	0	0	0	0	0	0	0	10	6	0	0	10	1	0	0	0	0
denovo555335	0	0	0	3	9	1	0	0	0	0	0	0	0	0	0	0	0	0	0	0	0	0	0	0	0	0	0	0	0	540	0	0	0	0	0	0	0	0	0	0	0	2	0	0	0	0	0	0	0
denovo555372	0	0	0	0	0	0	748	0	0	0	0	0	0	0	0	0	0	0	0	0	0	0	0	0	0	0	0	0	0	0	0	0	0	0	0	0	0	0	0	0	0	0	0	0	0	0	0	0	0
denovo556209	0	0	0	0	0	7	0	0	0	0	0	0	0	0	0	1	0	2	0	0	0	0	0	9	0	0	0	0	0	0	0	3	0	0	0	0	0	0	0	3	0	0	0	1	0	1	0	0	0
denovo558424	0	7	0	0	0	209	11	3	0	0	0	51	0	0	0	1	0	2	0	0	0	0	6	31	5	0	0	0	0	0	0	0	0	61	0	0	0	0	21	2	7	46	1	5	3	2	0	0	0
denovo561226	0	0	0	0	0	0	0	44	0	0	0	0	0	0	0	0	0	0	16	0	0	0	31	0	0	0	0	0	0	0	0	0	0	0	0	0	2784	81	0	0	0	0	0	0	0	0	0	0	0
denovo561601	0	0	0	0	0	3	0	7	13	0	2	0	0	0	0	0	0	0	4	1498	429	0	0	0	0	0	0	3	0	0	0	0	14	0	3158	0	15	101	0	0	1	0	15	0	0	0	4	0	16
denovo565362	14	0	37	3	9	0	2	0	0	0	0	48	0	0	0	0	0	12	0	0	0	39	0	0	17	66	0	0	0	47	51	0	0	124	0	1	0	0	129	0	0	53	0	0	0	0	0	23	0
denovo567033	0	0	0	0	0	0	0	0	0	0	0	0	0	0	0	0	0	0	0	23	1022	0	0	0	0	0	0	0	0	0	0	0	5	0	282	0	0	17	0	0	0	0	0	0	0	0	663	0	258
denovo570623	0	0	0	0	0	0	0	0	0	0	0	0	0	0	0	0	0	0	0	0	0	0	0	0	0	0	0	0	0	0	0	0	0	0	0	0	0	0	0	0	0	0	0	0	0	0	0	0	0
denovo571035	505	0	0	17	2	8	235	0	0	0	0	926	148	1166	276	0	1846	742	0	0	0	372	0	57	28	2	1	0	0	0	7	0	0	1147	0	1353	0	0	0	13	3	0	0	309	0	0	0	0	0
denovo571041	0	0	0	0	0	0	0	0	0	0	0	0	0	0	0	0	0	0	0	0	0	0	0	0	0	0	0	0	0	0	0	0	0	0	0	0	0	0	0	0	0	0	0	0	0	0	0	0	0
denovo572518	173	8	194	9	51	0	91	3	0	0	0	474	5	15	15	49	32	352	0	0	0	186	0	1	216	162	0	0	0	276	71	0	0	555	0	161	0	0	1122	0	1	287	3	0	0	12	0	81	0
denovo572655	0	0	0	0	0	0	1	0	0	0	0	0	0	0	0	0	0	0	0	0	0	0	0	0	0	0	0	0	0	0	0	0	0	0	0	0	0	0	0	0	0	0	0	0	0	0	0	0	0
denovo572676	0	0	0	0	0	2	0	0	0	0	0	0	0	40	0	0	0	0	0	0	0	0	0	0	0	0	0	0	0	0	0	0	0	0	0	0	0	0	0	0	0	0	0	0	0	0	0	0	0
denovo581037	0	0	0	0	0	1	0	0	149	0	0	0	0	0	0	0	0	58	0	0	0	0	0	0	0	0	0	0	0	0	0	0	0	0	0	0	0	0	0	0	0	0	0	0	0	0	0	0	0
denovo585025	0	0	0	0	0	7	38	0	0	0	0	1	3	162	44	72	673	7	0	0	0	0	0	0	0	0	0	0	0	0	0	0	0	0	0	73	0	0	0	0	2	0	0	14	0	0	0	0	0
denovo585304	0	0	0	0	0	2	0	0	0	1	0	0	0	0	0	0	0	0	0	0	0	0	0	0	0	0	0	3	0	0	0	10	0	0	0	0	0	0	0	0	2	0	0	0	0	0	0	0	0
denovo587073	0	6	0	0	0	9	0	35	0	0	0	0	0	1	0	0	1	0	0	0	0	0	2	0	0	0	0	1	0	1	0	1	0	0	0	75	5	0	0	2	1	0	0	2	2	0	0	0	0
denovo587211	81	0	52	13	64	147	496	1	0	0	0	226	2033	373	776	2338	937	351	0	0	0	509	0	203	102	134	1	746	0	118	169	0	0	611	0	818	0	2	174	27	130	193	0	91	0	1	0	173	0
denovo588006	25	0	4	2	31	0	0	0	0	0	0	163	3	0	0	0	0	0	0	0	0	5	0	1	68	3	0	0	0	4	11	0	0	125	0	0	0	0	93	0	0	242	3	0	0	8	0	14	0
denovo589139	71	0	43	7	24	4	33	6	0	0	0	72	10	33	54	104	39	80	0	0	0	42	0	1	77	20	0	0	0	101	14	0	0	69	0	106	0	0	52	0	0	131	3	0	0	15	0	13	0
denovo589505	0	0	1	2	1	8	2	0	0	4	0	0	3	0	51	1	7	0	0	0	0	0	2	6	1	1	0	3	0	0	2	10	0	0	0	0	0	0	4	0	0	0	372	0	50	0	0	1	0
denovo595855	47	87	4	5	24	0	21	258	0	5	0	61	109	2253	28	0	160	0	0	0	0	87	0	163	23	14	0	111	3	0	29	1	0	86	0	0	1	0	462	0	21	1096	0	8	8	0	0	4	2
denovo596963	0	6	0	0	0	0	0	102	214	0	0	0	0	0	0	0	0	0	0	0	71	0	2	0	0	0	0	100	0	0	0	0	5	0	0	0	27	313	0	0	0	0	0	0	0	0	0	0	3
denovo600020	0	2	0	0	0	0	0	0	0	0	0	0	0	0	0	0	0	0	0	0	0	0	0	0	0	0	0	0	0	0	0	57	0	0	0	0	0	0	0	0	0	0	277	0	1456	0	0	0	0
denovo602739	0	0	0	0	1	1	152	0	0	0	0	0	3	2	0	1	6	0	0	0	0	0	2	8	0	2	0	0	0	0	0	3	0	0	0	1	0	0	1	0	0	0	1	0	3	1	0	0	0
denovo603022	0	23	0	0	0	3	0	3	0	4	0	0	0	0	1	3	0	1	0	0	0	0	13	39	0	0	0	0	0	0	0	14	0	0	0	2	0	0	0	28	7	0	19	29	13	1	0	0	0
denovo607889	149	30	610	27	56	41	57	144	9	283	5	32	3469	573	3607	387	231	1018	0	0	5	169	4	9	83	902	2	1541	145	24	83	822	0	28	1	415	0	0	70	113	509	11	939	715	41	86	0	32	44
denovo610242	0	2	0	0	0	0	106	0	0	0	0	0	0	0	0	0	2	0	0	0	0	0	0	143	0	0	0	0	0	0	0	0	0	0	0	1	0	0	0	2	0	0	2	0	0	0	0	0	0
denovo610605	0	26	0	0	0	0	1	49	0	198	113	0	5	9	8	8	184	0	0	0	0	0	0	0	0	0	0	0	1	0	2	17	0	0	0	7	0	0	0	11	2	0	2	2	24	0	0	0	4
denovo611944	0	7	0	0	0	0	0	190	26	2	0	0	0	0	0	0	0	0	49	1	935	0	6	0	0	0	0	246	0	0	0	0	68	0	0	0	101	226	0	0	2	0	0	0	0	0	868	0	627
denovo612601	0	6	0	0	0	0	0	172	0	304	1	0	0	0	0	0	0	0	0	0	8	0	3	0	0	0	0	0	15	0	0	43	0	0	4	0	10	0	0	0	67	0	471	0	104	0	1	0	96
denovo613739	0	4	0	0	0	0	0	127	0	25	0	0	0	0	0	0	0	0	0	0	4	0	24	0	0	0	0	0	0	0	0	654	0	0	19	0	3	0	0	0	0	0	221	0	6	0	1	0	36
denovo614109	0	0	0	0	0	0	0	0	0	0	0	0	0	0	0	0	0	0	0	0	0	0	0	0	0	0	0	0	0	0	0	0	0	0	0	0	0	0	0	0	0	0	0	0	0	0	0	0	0
denovo617140	0	0	0	0	0	1	0	21	0	0	0	0	0	0	0	0	0	0	0	1428	0	0	9	0	0	0	0	13	0	0	0	0	0	0	0	0	29	97	0	0	0	0	0	0	0	0	0	0	1
denovo619093	0	39	0	0	0	7	2	13	0	7	1	0	0	2	3	1	0	2	0	0	0	0	89	166	0	0	0	0	0	0	0	21	0	0	0	2	0	0	1	4	3	1	7	6	16	7	0	0	2
denovo621876	3	0	234	2	1	0	3	0	0	1	0	16	1	3	2	2	3	4	0	0	0	7	0	1	6	626	0	1	0	7	5	0	0	16	0	5	0	0	231	0	0	0	1	2	0	1	0	0	0
denovo622262	0	2	0	0	0	9	0	0	0	5	0	0	3	0	4	6	2	11	0	0	0	0	2	105	0	0	0	0	0	0	0	1	1	0	0	8	0	0	0	0	9	0	2	4	5	6	0	0	0
denovo622811	6	12	1	44	5	0	0	34	0	0	0	104	15	1	1	0	1	0	30	0	93	4	6	0	6	14	0	10	0	24	3	0	74	145	0	0	12	45	3	0	0	3	0	0	0	2	4	27	110
denovo626259	15	0	10	4	9	0	1	0	0	0	0	94	0	1	3	5	1	5	0	0	0	23	0	0	12	70	0	0	0	36	110	0	0	127	0	6	0	0	83	0	0	31	0	0	0	2	0	41	0
denovo628747	78	0	565	22	168	1	67	0	10	10	0	16	250	12	21	15	70	0	0	0	0	99	0	0	37	377	0	0	0	152	85	0	0	25	0	0	0	0	175	0	55	68	23	0	3	0	0	27	1
denovo629547	0	0	0	0	0	5	4	0	0	0	0	0	0	61	10	18	22	0	0	0	0	0	0	2	0	0	0	0	0	16	0	0	0	0	0	41	0	0	0	0	0	0	0	0	0	23	0	3	0
denovo629656	0	3	0	0	0	2	0	0	0	28	0	0	0	0	1	5	0	2	0	0	0	0	1	3	0	0	0	0	0	0	0	31	0	0	0	1	0	0	0	23	1	0	0	39	10	1	0	0	1
denovo630242	18	0	6	0	8	0	0	0	0	0	0	163	2	0	1	8	6	5	0	0	0	48	0	0	14	74	0	0	0	37	161	0	0	196	0	4	0	0	197	0	0	38	0	0	0	0	0	25	0
denovo632222	0	28	0	0	0	9	1	14	0	3	1	0	3	0	0	4	0	3	0	0	0	0	74	96	0	0	0	1	0	0	0	15	0	0	0	0	0	0	7	26	1	0	27	1	2	2	3	0	0
denovo632930	0	0	0	0	0	0	3	0	0	0	0	0	1	0	101	0	1	0	0	0	0	0	0	0	0	0	0	0	0	30	0	0	0	0	0	0	10	0	1	0	0	1	0	0	0	0	0	0	0
denovo634776	0	0	0	0	0	0	0	1	0	0	0	0	0	0	0	0	0	0	0	131	157	0	1	0	0	0	0	0	0	0	0	1	0	0	110	0	5	12	0	0	0	0	0	0	0	0	63	0	14
denovo635308	52	0	25	2	50	8	1	0	2	4	0	0	15	22	32	14	42	0	0	0	0	14	0	0	21	8	0	0	0	15	46	0	0	1	0	0	0	0	11	9	60	1	0	60	0	0	0	1	0
denovo639712	5	0	2	0	65	972	161	0	0	0	0	22	2	11038	2948	73	114	5	0	0	0	3	0	29	0	0	0	0	0	20	0	0	0	11	0	196	0	0	2	1	2	26	0	0	2	33503	0	0	0
denovo640775	99	0	636	3	2	0	0	0	0	0	0	3	0	0	0	0	0	0	1	0	0	7	0	0	24	685	0	0	0	11	1	0	0	0	0	0	0	0	118	0	0	0	0	0	0	0	0	0	0
denovo641353	0	0	0	0	0	1	0	0	0	0	0	2	5	0	0	0	0	0	0	0	0	0	5	0	0	0	0	0	0	0	0	0	0	0	0	0	0	0	0	0	0	0	0	3	1	0	0	0	0
denovo641772	0	0	0	0	0	0	0	0	0	0	0	0	1	0	0	0	0	0	0	0	0	0	0	0	0	0	0	0	0	0	1	0	0	0	0	0	0	0	0	0	0	0	0	0	0	0	0	0	0
denovo642119	17	0	2	37	29	0	0	0	0	0	0	33	0	0	0	0	0	0	0	0	0	25	0	0	34	411	0	0	0	84	14	0	0	32	0	0	0	0	7	0	0	4	0	0	0	0	0	6	0
denovo647632	0	0	0	0	0	0	0	50	7	0	0	0	0	0	0	0	0	0	577	0	82	0	26	0	5	0	0	10	0	0	0	0	5761	0	0	0	171	79	0	0	0	0	0	0	0	0	0	3	1
denovo648304	0	0	0	0	0	2	5	0	0	0	0	0	0	0	0	0	81	0	0	0	0	0	0	0	0	0	0	554	0	0	0	0	0	0	0	18	0	0	0	33	646	0	0	33	0	1	0	0	0
denovo648872	166	1	16	3	12	0	0	3	0	0	0	9	0	0	0	0	0	0	0	0	0	239	0	0	20	210	0	0	2	45	18	0	0	8	0	0	0	0	317	0	1	3	0	0	0	0	0	8	1
denovo649099	57	0	1	6	7	0	180	0	0	62	0	0	0	0	2	2	0	6	0	0	6	103	0	0	64	1	0	0	0	0	0	73	0	0	0	0	0	0	12	0	0	0	3488	0	102	0	0	0	1
denovo651012	4	6	2	26	10	0	0	29	13	0	0	3	0	0	0	0	0	0	34	0	741	5	9	0	3	0	0	13	0	35	0	0	390	11	10	0	53	58	0	0	0	3	3	0	0	0	585	0	95
denovo651784	0	0	0	1	2	23	0	0	0	0	0	0	0	0	0	0	0	11	0	0	0	3	0	0	388	0	0	0	0	0	2	0	0	0	0	5	0	0	0	0	0	0	0	0	0	0	0	2	0
denovo651794	191	0	25	3	46	1	0	0	0	0	0	684	17	6	26	164	4	15	0	0	0	95	0	0	100	15	0	0	0	168	152	0	0	757	0	13	0	0	239	0	0	484	0	0	0	1	0	253	0
denovo653080	0	0	0	0	0	0	0	2	0	0	0	0	0	0	0	0	0	0	0	0	0	0	1	0	0	0	0	0	0	0	0	0	0	0	0	0	0	0	0	0	0	0	0	0	0	0	0	0	0
denovo653187	0	0	0	0	0	0	0	0	0	0	0	0	0	0	0	0	0	0	0	0	0	0	0	0	0	0	0	0	0	0	0	0	0	0	0	0	0	0	0	14	0	0	0	0	0	0	0	0	0
denovo657476	0	0	0	34	0	1	1	0	0	0	0	0	0	0	0	0	0	0	0	0	0	83	0	0	0	0	0	0	0	0	0	0	0	0	0	0	0	0	0	0	0	0	0	0	0	0	0	0	0
denovo658260	0	860	0	0	0	0	0	58	0	1613	27	0	0	0	0	0	0	0	1	1	15	0	65	0	0	0	0	0	11	0	0	1311	0	0	5	0	9	1	0	0	86	0	324	7	238	0	11	0	124
denovo658840	17	0	0	2	6	0	0	0	0	0	0	125	0	0	0	0	0	0	0	0	0	11	0	0	13	4	0	0	0	10	128	0	0	262	0	0	0	0	24	0	0	119	0	0	0	0	0	66	0
denovo659945	0	1	0	0	0	0	0	10	1	0	0	0	0	0	0	0	0	0	15	3	35	0	2	0	0	0	0	0	0	0	0	0	2308	0	0	0	21	103	0	0	0	0	0	0	0	0	753	0	2288
denovo662472	0	0	0	2	2	0	0	0	0	0	0	0	0	0	2	0	0	0	0	0	0	0	0	0	0	0	0	0	0	0	16	0	0	0	0	0	0	0	0	0	0	0	0	0	0	0	0	0	0
denovo663170	0	7	0	0	0	7	1	0	0	0	0	0	0	0	0	0	5	7	0	0	0	0	3	15	0	0	0	0	0	0	0	10	0	0	0	4	17	0	0	36	1	0	2	12	7	1	0	0	2
denovo663917	42	0	13	3	61	0	0	0	0	0	0	300	0	0	0	0	0	0	0	0	0	39	0	0	25	22	0	0	0	41	175	0	0	254	0	0	0	0	37	0	0	348	0	0	0	0	0	42	0
denovo664333	0	0	0	0	0	0	0	0	0	0	0	0	0	0	0	0	0	0	0	0	0	0	0	0	0	0	0	0	0	0	0	0	0	0	0	0	0	0	0	0	0	0	0	0	0	0	0	0	0
denovo664374	0	20	0	0	0	0	0	2	0	0	19	0	0	0	0	0	0	0	0	0	1	0	13	1	0	0	0	0	0	0	0	1	0	0	0	0	0	0	0	62	9	0	0	15	2	0	0	0	0
denovo664815	0	0	0	0	0	0	0	0	0	906	0	0	0	0	0	0	0	0	0	0	0	0	0	0	0	0	0	0	0	2	0	0	0	0	0	0	0	0	0	0	0	0	4	0	0	0	0	0	0
denovo665176	0	0	0	0	0	6	44	0	0	0	0	0	0	0	0	0	1	3	0	0	0	0	0	14	0	0	0	0	0	0	0	0	0	0	0	30	0	0	0	0	0	0	0	0	0	1	0	0	0
denovo665191	0	5	0	0	0	1	0	32	2	0	0	0	0	0	0	0	0	0	3	43	919	0	2	0	0	0	0	1	0	0	0	0	2	0	0	0	10	53	0	0	0	0	0	0	0	0	63	0	3
denovo667873	0	0	0	0	0	10	283	0	13	63	0	0	33	410	0	222	91	16	0	1	1	0	0	110	0	0	0	0	45	0	0	4	0	0	0	39	0	0	0	0	0	0	168	0	97	0	0	0	7
denovo668199	0	0	0	0	0	18	1	0	0	3	0	0	3	1	1	4	2	8	0	0	0	0	0	83	0	0	0	0	0	0	0	10	0	0	0	4	0	0	0	0	0	0	0	0	4	2	0	0	0
denovo668245	0	0	0	1	1	0	122	0	0	5	0	0	1208	13	8202	26	244	15	0	0	0	7	0	2	0	4	0	0	0	0	2	0	0	0	0	188	0	0	0	4	302	0	0	96	0	0	0	0	0
denovo668479	0	0	0	0	0	1	5	0	0	0	0	0	0	0	0	0	0	0	0	0	0	0	1	0	0	0	0	1	0	0	0	1	0	0	0	0	0	0	0	0	0	0	0	0	0	0	0	0	0
denovo674805	0	63	0	0	0	0	0	0	0	0	0	0	0	0	0	0	0	0	0	0	0	0	0	0	0	0	0	0	0	0	0	0	0	0	0	0	0	0	0	0	0	0	0	0	0	0	0	0	0
denovo675457	1	0	0	14	5	0	0	0	0	0	0	1	2	0	1	13	0	0	0	0	0	0	0	0	3	0	0	0	0	37	10	0	0	0	0	1	0	0	0	0	0	0	0	0	0	0	0	7	0
denovo676690	0	0	0	0	0	0	0	1	3	0	0	0	0	0	0	0	0	0	13	0	1	0	2	0	0	0	0	6	0	0	0	0	821	0	0	0	35	11	0	0	0	0	0	0	0	0	0	0	0
denovo678564	0	0	0	0	1	5	0	0	0	0	0	0	0	108	0	0	9	0	0	0	0	0	0	0	0	0	0	0	0	9	0	0	0	0	0	10	0	0	0	0	0	0	0	0	0	0	0	0	0
denovo682533	0	9	0	0	0	11	2	3	0	9	11	0	0	0	0	2	3	0	0	0	0	0	8	62	0	0	0	0	0	0	0	5	0	0	0	3	0	0	0	15	4	0	4	10	6	0	0	0	0
denovo687258	0	0	0	0	0	15	0	0	0	0	0	0	0	0	0	0	0	0	0	0	0	11	0	1	0	0	0	0	0	0	9	0	0	0	0	0	0	0	0	0	0	0	0	0	0	0	0	0	0
denovo687490	6	0	7	0	6	24	23	0	0	0	0	14	27	128	212	305	78	36	0	0	0	1	0	15	17	1	0	0	0	213	0	0	0	7	0	437	0	0	8	0	0	10	0	0	0	320	0	7	0
denovo688183	197	0	0	32	434	0	0	0	0	0	0	0	0	0	0	0	0	0	0	0	0	40	0	0	69	8	0	0	0	162	118	0	0	0	0	0	0	0	12	0	0	26	0	0	0	0	0	24	0
denovo689514	0	0	0	0	0	1	0	10	1	0	0	0	336	4	0	0	4	5	0	0	0	0	1	13	0	0	0	0	0	0	0	0	0	0	0	0	2	0	0	0	6	0	0	45	0	4	0	0	0
denovo690566	0	0	0	356	0	0	0	0	0	0	0	0	0	0	0	0	0	0	0	0	0	0	0	0	0	0	0	0	0	0	0	0	0	0	0	0	0	0	0	0	0	0	0	0	0	0	0	0	0
denovo692699	0	1	0	0	0	0	0	101	0	399	2	0	0	0	0	0	69	0	0	0	3	0	55	0	0	0	0	0	1	0	0	134	0	0	0	0	0	0	0	0	0	0	10	0	763	0	0	0	9
denovo693966	0	25	0	0	0	3	1	0	0	2	1	0	0	1	0	1	0	0	0	0	0	0	45	2	0	0	0	0	0	0	0	4	0	0	0	0	0	0	4	35	15	1	4	29	0	1	0	0	0
denovo694831	0	6	0	8	0	1	79	0	26	0	0	0	126	19	235	22	17	3	0	0	0	0	22	18	1	1	0	1	8	2	1	0	0	0	0	10	120	0	0	4	139	2	0	236	0	1	0	0	0
denovo694969	0	0	9	1	3	16	25	0	0	34	0	0	30	0	35	1	11	1	0	0	0	10	0	0	0	31	0	0	2	0	3	1	0	0	0	0	0	0	2	0	0	0	181	0	22	0	0	0	1
denovo695630	0	0	0	0	0	0	0	0	0	0	0	0	0	0	0	0	0	0	0	0	0	0	0	0	0	0	0	0	0	0	0	0	0	0	0	0	1	0	0	0	0	0	0	0	0	1	0	0	0
denovo696135	31	2	20	0	10	0	7	0	0	0	0	56	1	0	3	25	10	69	0	0	0	57	0	1	10	58	0	1	0	44	88	0	0	206	0	14	0	0	137	0	0	52	2	0	0	0	0	27	0
denovo697145	748	0	139	124	2101	4	4	2	0	8	0	6122	298	0	2	0	3	2	0	0	4	199	4	934	2362	293	0	0	132	9	1573	119	0	4251	0	6	9	0	3585	0	1	9676	348	0	40	380	0	940	4
denovo698093	0	0	0	0	0	69	0	0	0	0	0	0	0	0	0	0	1	4	0	0	0	0	0	0	0	0	0	0	0	5	0	2	0	0	0	269	0	0	0	0	0	0	1	0	0	0	0	0	1
denovo700503	1	1	6	7	11	2	9	0	0	0	0	2	3	0	4	2	0	1	0	0	0	1	2	91	6	2	0	0	0	11	0	8	0	2	0	0	0	0	4	2	0	0	9	0	18	0	0	1	0
denovo701726	0	0	0	0	0	10	21	0	1	1	0	0	235	364	388	158	273	58	0	0	0	0	0	9	0	0	0	0	2	0	0	2	0	0	0	58	0	0	0	14	336	0	26	18	0	59	0	0	0
denovo702358	0	0	0	2	0	2	2	0	0	3	0	0	0	0	0	1	0	2	0	0	0	0	0	18	0	0	0	0	0	0	0	0	0	0	0	1	0	0	0	0	0	0	2	0	7	0	0	0	0
denovo703951	0	13	0	0	0	0	0	4	0	1	0	0	2	2	0	0	1	0	0	0	0	0	4	22	0	0	0	1	0	0	0	0	0	0	0	0	2	0	0	0	1	0	0	0	0	0	0	0	0
denovo704131	0	0	0	0	0	0	0	30	0	0	0	0	0	0	0	0	0	0	0	0	0	0	0	0	0	0	0	0	0	0	0	5	0	0	0	0	0	0	0	7	0	0	0	0	0	1	0	0	0
denovo705398	0	12	0	0	0	4	0	11	0	3	0	0	3	18	0	12	603	0	0	0	0	0	6	0	0	0	0	0	0	0	0	15	0	0	0	25	0	0	0	0	0	0	3	0	0	0	0	0	0
denovo705701	1	1	0	0	7	3	0	3	0	0	0	0	0	0	0	0	0	0	0	0	0	0	5	0	0	0	0	0	0	0	0	0	0	0	0	0	54	28	0	0	0	0	0	0	0	0	0	0	0
denovo705827	12	0	1	1	39	0	0	0	0	0	0	0	0	0	0	0	0	0	0	0	0	78	0	0	43	43	0	0	0	0	84	0	0	0	0	0	0	0	84	0	0	288	0	0	0	0	0	153	0
denovo705851	0	407	0	0	0	0	1	254	0	1226	0	0	0	0	0	1	1	0	0	0	5	0	70	0	0	0	0	0	41	0	0	216	1	0	32	1	57	0	0	0	0	0	635	0	54	0	0	0	146
denovo706755	2	29	0	0	0	2	31	0	0	5	0	0	0	0	0	2	0	3	0	0	0	0	2	101	0	0	0	0	1	0	0	0	0	0	0	0	0	0	0	0	1	0	4	0	6	0	0	0	0
denovo706790	0	2	0	0	0	0	0	27	0	0	21	0	0	0	0	0	0	0	4	0	3108	0	3	0	0	0	0	0	0	0	0	0	21	0	0	0	4	100	0	0	0	0	0	0	0	0	30	0	50
denovo707680	0	0	0	1	0	0	0	0	0	0	0	0	0	0	0	0	0	0	0	0	0	0	0	0	0	0	0	155	0	2	0	0	0	4	0	0	0	0	6	18	176	10	0	81	0	0	0	1	0
denovo709097	0	0	0	0	0	0	0	0	0	0	0	0	0	0	0	0	0	0	0	216	161	0	0	0	0	0	0	0	0	0	0	0	0	0	93	0	3	21	0	0	0	0	0	0	0	0	82	0	20
denovo709703	3	6	0	381	108	0	1	3	0	4	5	1	7	2	3	8	3	0	0	0	0	6	10	16	1	0	0	2	0	77	1	23	0	1	0	3	0	0	27	30	12	1	24	10	21	1	0	0	0
denovo710470	0	0	0	0	0	0	0	0	0	0	0	3	0	1	0	0	0	0	0	0	0	0	0	0	0	0	0	0	0	0	0	0	0	2	0	0	0	0	0	0	0	4	0	0	0	0	0	0	0
denovo711193	0	4	0	0	0	3	1	0	0	2	0	0	1	0	0	1	0	2	0	0	0	0	0	85	0	0	0	0	0	0	0	5	0	0	0	1	0	0	0	0	0	0	1	1	0	0	0	0	0
denovo711203	0	0	0	0	0	0	1	23	0	748	0	0	107	8	11	15	17	32	0	0	0	0	4	2	0	0	0	54	1	0	0	30	0	0	0	4	0	0	0	3	18	0	186	134	71	0	0	0	2
denovo711667	0	0	0	0	0	0	0	0	0	0	0	0	0	0	0	0	0	0	0	0	0	0	0	0	0	0	0	0	0	0	0	0	0	0	0	2	0	0	0	0	0	0	0	0	0	2	0	0	0
denovo718543	0	0	0	0	0	0	0	0	0	0	0	0	0	0	0	0	0	0	0	0	0	0	0	0	0	0	0	0	0	0	0	0	0	0	0	0	0	0	0	0	0	0	0	0	0	0	0	0	0
denovo719832	0	0	0	0	0	0	0	0	0	0	0	0	0	0	0	0	0	0	0	0	0	0	0	1	0	0	0	0	0	0	0	0	0	0	0	0	0	0	0	0	0	0	0	0	0	0	0	0	0
denovo719947	1305	17	31075	248	27	0	0	73	58	151	0	321	0	0	0	0	0	0	0	0	1	270	7	0	480	21343	0	900	18	193	119	52	0	304	0	0	4	0	3334	49	62	33	1385	122	3	0	2	12	66
denovo720429	560	1	22	0	14	0	0	1	0	0	0	7	0	0	0	0	0	0	0	0	0	172	0	0	52	26	0	0	0	31	5	0	0	4	0	0	0	0	113	0	0	6	7	0	1	0	0	16	0
denovo720941	24	0	77	2	38	0	36	0	0	0	0	130	0	49	4	29	12	55	0	0	0	77	0	0	25	210	0	0	0	57	68	0	0	121	0	30	0	0	124	0	1	147	0	1	0	0	0	8	0
denovo724791	0	3	0	0	0	0	0	0	0	0	0	0	1	0	0	0	0	0	0	0	0	0	0	0	0	0	0	0	0	0	0	0	0	0	0	0	0	0	0	1	0	0	0	7	4	0	0	0	0
denovo726756	49	0	1	8	25	0	0	0	0	0	0	124	0	0	0	0	0	0	0	0	0	41	0	0	26	27	0	0	0	31	102	0	0	117	0	0	0	0	61	0	0	51	0	0	0	0	0	54	0
denovo727055	0	1	0	0	0	10	1	21	0	0	0	2	0	15	36	4	4	0	0	0	0	0	9	21	0	0	0	1	0	0	0	1	0	1	0	1	36	0	7	0	4	0	0	12	0	3761	0	0	0
denovo727662	58	1	8	7	36	0	0	0	0	4	0	141	0	0	0	0	0	0	0	0	0	62	0	0	39	16	0	0	1	18	115	0	0	389	0	0	0	0	143	0	0	289	0	0	0	0	0	124	0
denovo728036	1	38	0	0	1	10	0	5	0	1	7	0	0	1	0	0	0	0	0	0	4	0	17	2	0	0	0	0	1	1	0	2	0	0	0	0	55	0	0	23	6	0	1	31	7	1	1	0	4
denovo729526	0	0	0	0	0	0	0	0	0	0	0	0	0	0	0	0	0	0	0	0	0	0	0	0	0	0	0	0	0	0	0	0	0	0	0	0	0	0	0	0	0	0	0	0	0	0	0	0	0
denovo729660	0	0	0	0	0	7	28	87	0	255	0	0	111	29	58	41	193	1086	0	0	0	0	10	1	0	0	0	82	0	0	0	0	0	0	0	1358	1	0	0	20	211	0	299	49	0	0	0	0	0
denovo729784	341	1	35	5	24	0	0	0	0	0	0	27	0	0	0	0	0	0	0	0	0	525	0	0	61	392	0	0	2	107	55	0	0	20	0	0	0	0	733	0	0	10	2	0	0	0	0	14	0
denovo729919	0	218	0	4	28	17	2	5	0	1857	0	4	534	3	56	0	118	0	0	0	1	0	2	0	0	0	0	0	0	19	0	0	7	11	0	1	0	2	0	0	6	2	0	0	205	0	0	2	6
denovo731148	0	0	0	0	0	1	0	0	0	0	0	0	0	35	0	0	0	0	0	0	0	0	0	0	0	0	0	0	0	0	0	0	0	0	0	0	0	0	0	0	0	0	0	0	0	194	0	0	0
denovo732564	101	6	133	21	35	0	27	3	0	0	0	296	3	4	2	19	8	103	0	0	0	225	1	1	87	278	0	1	0	207	368	0	0	1080	0	34	0	0	768	0	5	266	3	1	0	0	0	143	0
denovo733417	3	5	2	0	3	0	15	3	0	0	0	14	59	6	38	223	25	41	0	0	0	9	0	1	7	4	0	6	0	8	1	0	0	34	0	48	0	0	10	0	1	15	6	0	0	1	0	9	0
denovo740177	0	0	0	0	0	0	0	0	0	0	0	0	0	0	0	0	0	0	0	0	0	0	0	0	0	0	0	0	0	0	0	0	0	0	0	0	0	0	0	25	694	0	0	336	0	0	0	0	0
denovo740297	0	0	0	0	0	0	0	0	0	0	0	0	2	0	0	0	0	0	0	0	0	0	0	0	0	0	0	0	0	0	0	0	0	0	0	0	0	0	0	0	0	0	0	0	0	0	0	0	0
denovo741892	0	0	0	0	0	0	2	0	0	0	0	0	0	0	0	0	0	0	0	0	0	0	0	0	0	0	0	0	0	0	0	0	0	0	0	0	0	0	0	0	0	0	0	0	0	0	0	0	0
denovo743266	0	2	0	0	0	0	0	8	0	0	0	0	0	13	0	0	0	0	0	0	179	0	0	0	0	0	0	1443	0	0	0	55	2	0	839	0	0	3	0	0	23	0	3	1	16	0	398	0	492
denovo743933	0	0	0	0	0	3	0	0	0	0	0	0	0	0	1	0	0	3	0	0	0	0	4	27	0	0	0	0	0	0	0	0	0	0	0	2	6	0	0	0	0	0	0	0	4	0	0	0	0
denovo746096	0	0	0	0	0	29	1	0	0	34	133	0	4	0	3	1	11	0	0	0	2	0	0	30	0	0	52	16	0	0	0	59	0	0	9	0	0	0	0	83	20	0	22	84	74	2	2	0	11
denovo746934	0	0	0	0	0	0	0	0	0	0	0	0	0	0	0	0	0	0	0	0	0	0	0	0	0	0	0	0	0	0	0	0	0	0	0	0	0	0	0	0	0	0	0	0	0	0	0	0	0
denovo747540	0	0	0	218	98	0	0	0	0	0	0	0	0	0	0	0	0	0	0	0	0	0	0	0	10	499	0	0	0	0	60	0	0	0	0	0	0	0	0	0	0	0	0	0	0	0	0	18	0
denovo747652	0	0	0	0	0	0	0	8	0	1377	3	0	0	0	0	0	0	0	1	0	16	0	0	0	0	0	0	0	0	0	0	439	0	0	4	0	3	16	0	0	0	0	241	0	5	0	1	0	87
denovo748021	7	1	16	15	31	341	75	0	1	139	0	1	369	0	499	17	46	116	0	0	0	28	0	20	1674	70	0	0	1	4	135	0	0	0	0	43	10	0	48	5	10	1	5	4	92	1	0	51	3
denovo748404	0	7	0	0	0	0	0	9	0	3	0	0	0	0	0	0	0	0	466	41	119	0	76	0	0	0	0	2	0	0	0	0	476	0	1173	0	1008	6	0	0	0	0	10	0	0	0	1611	0	7
denovo749341	0	0	0	0	0	0	0	0	0	0	0	0	0	0	0	0	0	0	0	0	0	0	0	0	0	0	0	0	0	0	0	0	0	0	0	0	0	0	0	0	0	0	0	0	0	0	0	0	0
denovo749390	0	0	0	26	0	1	2	0	0	0	0	0	1	0	0	1	0	0	0	0	0	3	0	1	0	0	0	0	0	0	17	0	0	0	0	1	0	0	0	0	4	0	0	0	0	0	0	0	0
denovo751309	267	0	281	54	308	0	1	0	0	0	0	437	0	1	2	2	0	1	0	0	0	311	0	0	172	347	0	0	0	145	223	0	0	361	0	2	0	0	160	0	0	1096	0	0	0	0	0	36	0
denovo751919	4500	862	1188	296	774	1972	5647	721	1	581	66	2247	3434	2583	11312	10721	4406	14559	1	3	25	1678	13	1851	2714	524	3	2761	9	1769	388	55	4	2531	9	11048	2	0	3157	55	494	3182	3613	667	248	5472	2	1163	80
denovo757385	0	11	0	0	0	26	2	0	0	9	0	0	6	0	2	9	2	9	0	0	0	0	11	234	0	0	0	0	0	0	0	10	0	0	0	7	0	0	0	6	1	0	15	0	9	3	0	0	1
denovo760316	0	1	0	0	0	0	0	0	3	0	0	0	0	0	0	0	0	0	329	0	0	2	20	0	0	0	0	100	0	19	0	0	979	0	0	0	102	2	0	0	0	0	0	0	0	0	0	0	0
denovo763044	0	0	0	69	0	0	0	0	0	0	0	0	0	0	0	0	0	0	0	0	0	7	0	0	0	0	0	0	0	0	0	0	0	0	0	0	0	0	0	0	0	0	0	0	0	0	0	0	0
denovo763288	0	0	0	0	0	0	0	17	15	0	20	15	0	0	0	0	0	0	4	609	217	0	14	0	0	0	1	0	0	0	0	0	0	0	325	0	621	43	0	2	0	0	0	0	16	0	78	0	7
denovo764221	147	0	35	12	178	0	0	0	0	1	0	749	5	1	0	1	0	0	0	0	0	48	0	3	220	44	0	0	1	8	299	0	0	1570	0	0	0	0	565	0	0	1506	8	0	0	1	0	266	0
denovo765062	0	290	4	574	12	0	0	2772	11	0	0	59	9	0	0	0	0	0	17	0	150	15	41	0	5	18	0	220	1	75	15	0	53	13	0	0	113	1073	2	0	0	1	0	0	0	0	0	16	283
denovo1041	0	0	0	0	0	0	0	0	0	0	0	0	0	0	0	0	0	0	0	0	0	0	0	0	0	0	0	0	0	0	0	0	0	0	0	0	0	0	0	0	0	0	0	0	0	0	0	0	0
denovo3250	0	0	0	0	0	0	0	0	0	0	0	0	0	0	0	0	0	0	0	0	0	0	0	0	0	0	0	0	0	0	0	0	0	0	0	0	0	0	0	0	0	0	0	0	0	0	0	0	0
denovo3627	0	0	0	0	0	0	0	0	0	0	0	0	0	0	0	0	0	0	0	0	0	0	0	0	0	0	0	0	0	0	0	0	0	0	0	0	0	0	0	0	0	0	0	0	0	0	0	0	0
denovo5598	0	0	0	0	0	0	0	0	0	0	0	0	0	0	0	0	0	0	0	0	0	0	0	0	0	0	0	0	0	0	0	0	0	0	0	0	0	0	0	0	0	0	0	0	0	0	0	0	0
denovo8972	0	0	0	0	0	0	0	0	0	0	0	0	0	0	0	0	0	0	0	0	0	0	0	0	0	0	0	0	0	0	0	0	0	0	0	0	0	0	0	0	0	0	0	0	0	0	0	0	0
denovo10132	0	0	0	0	0	0	0	0	0	0	0	0	0	0	0	0	0	0	0	0	0	0	0	0	0	0	0	0	0	0	0	0	0	0	0	0	0	0	0	0	0	0	0	0	0	0	0	0	0
denovo11170	0	0	0	0	0	0	0	0	0	0	0	0	0	0	0	0	0	0	0	0	0	0	0	0	0	0	0	0	0	0	0	0	0	0	0	0	0	0	0	0	0	0	0	0	0	0	0	0	0
denovo11685	0	0	0	0	0	0	0	0	0	0	0	0	0	0	0	0	0	0	0	0	0	0	0	0	0	0	0	0	0	0	0	0	0	0	0	0	0	0	0	0	0	0	0	0	0	0	0	0	0
denovo12699	0	0	0	0	0	0	0	0	0	0	0	0	0	0	0	0	0	0	0	0	0	0	0	0	0	0	0	0	0	0	0	0	0	0	0	0	0	0	0	0	0	0	0	0	0	0	0	0	0
denovo12816	0	0	0	0	0	0	0	0	0	0	0	0	0	0	0	0	0	0	0	0	0	0	0	0	0	0	0	0	0	0	0	0	0	0	0	0	0	0	0	0	0	0	0	0	0	0	0	0	0
denovo12961	0	0	0	0	0	0	0	0	0	0	0	0	0	0	0	0	0	0	0	0	0	0	0	0	0	0	0	0	0	0	0	0	0	0	0	0	0	0	0	0	0	0	0	0	0	0	0	0	0
denovo14616	0	0	0	0	0	0	0	0	0	0	0	0	0	0	0	0	0	0	0	0	0	0	0	0	0	0	0	0	0	0	0	0	0	0	0	0	0	0	0	0	0	0	0	0	0	0	0	0	0
denovo15320	0	0	0	0	0	0	0	0	0	0	0	0	0	0	0	0	0	0	0	0	0	0	0	0	0	0	0	0	0	0	0	0	0	0	0	0	0	0	0	0	0	0	0	0	0	0	0	0	0
denovo16114	0	0	0	0	0	0	0	0	0	0	0	0	0	0	0	0	0	0	0	0	0	0	0	0	0	0	0	0	0	0	0	0	0	0	0	0	0	0	0	0	0	0	0	0	0	0	0	0	0
denovo18504	0	0	0	0	0	0	0	0	0	0	0	0	0	0	0	0	0	0	0	0	0	0	0	0	0	0	0	0	0	0	0	0	0	0	0	0	0	0	0	0	0	0	0	0	0	0	0	0	0
denovo22095	0	0	0	0	0	0	0	0	0	0	0	0	0	0	0	0	0	0	0	0	0	0	0	0	0	0	0	0	0	0	0	0	0	0	0	0	0	0	0	0	0	0	0	0	0	0	0	0	0
denovo24854	0	0	0	0	0	0	0	0	0	0	0	0	0	0	0	0	0	0	0	0	0	0	0	0	0	0	0	0	0	0	0	0	0	0	0	0	0	0	0	0	0	0	0	0	0	0	0	0	0
denovo26004	0	0	0	0	0	0	0	0	0	0	0	0	0	0	0	0	0	0	0	0	0	0	0	0	0	0	0	0	0	0	0	0	0	0	0	0	0	0	0	0	0	0	0	0	0	0	0	0	0
denovo26921	0	0	0	0	0	0	0	0	0	0	0	0	0	0	0	0	0	0	0	0	0	0	0	0	0	0	0	0	0	0	0	0	0	0	0	0	0	0	0	0	0	0	0	0	0	0	0	0	0
denovo27391	0	0	0	0	0	0	0	0	0	0	0	0	0	0	0	0	0	0	0	0	0	0	0	0	0	0	0	0	0	0	0	0	0	0	0	0	0	0	0	0	0	0	0	0	0	0	0	0	0
denovo31346	0	0	0	0	0	0	0	0	0	0	0	0	0	0	0	0	0	0	0	0	0	0	0	0	0	0	0	0	0	0	0	0	0	0	0	0	0	0	0	0	0	0	0	0	0	0	0	0	0
denovo32174	0	0	0	0	0	0	0	0	0	0	0	0	0	0	0	0	0	0	0	0	0	0	0	0	0	0	0	0	0	0	0	0	0	0	0	0	0	0	0	0	0	0	0	0	0	0	0	0	0
denovo32867	0	0	0	0	0	0	0	0	0	0	0	0	0	0	0	0	0	0	0	0	0	0	0	0	0	0	0	0	0	0	0	0	0	0	0	0	0	0	0	0	0	0	0	0	0	0	0	0	0
denovo33040	0	0	0	0	0	0	0	0	0	0	0	0	0	0	0	0	0	0	0	0	0	0	0	0	0	0	0	0	0	0	0	0	0	0	0	0	0	0	0	0	0	0	0	0	0	0	0	0	0
denovo34996	0	0	0	0	0	0	0	0	0	0	0	0	0	0	0	0	0	0	0	0	0	0	0	0	0	0	0	0	0	0	0	0	0	0	0	0	0	0	0	0	0	0	0	0	0	0	0	0	0
denovo37218	0	0	0	0	0	0	0	0	0	0	0	0	0	0	0	0	0	0	0	0	0	0	0	0	0	0	0	0	0	0	0	0	0	0	0	0	0	0	0	0	0	0	0	0	0	0	0	0	0
denovo40339	0	0	0	0	0	0	0	0	0	0	0	0	0	0	0	0	0	0	0	0	0	0	0	0	0	0	0	0	0	0	0	0	0	0	0	0	0	0	0	0	0	0	0	0	0	0	0	0	0
denovo42688	0	0	0	0	0	0	0	0	0	0	0	0	0	0	0	0	0	0	0	0	0	0	0	0	0	0	0	0	0	0	0	0	0	0	0	0	0	0	0	0	0	0	0	0	0	0	0	0	0
denovo44845	0	0	0	0	0	0	0	0	0	0	0	0	0	0	0	0	0	0	0	0	0	0	0	0	0	0	0	0	0	0	0	0	0	0	0	0	0	0	0	0	0	0	0	0	0	0	0	0	0
denovo49468	0	0	0	0	0	0	0	0	0	0	0	0	0	0	0	0	0	0	0	0	0	0	0	0	0	0	0	0	0	0	0	0	0	0	0	0	0	0	0	0	0	0	0	0	0	0	0	0	0
denovo51424	0	0	0	0	0	0	0	0	0	0	0	0	0	0	0	0	0	0	0	0	0	0	0	0	0	0	0	0	0	0	0	0	0	0	0	0	0	0	0	0	0	0	0	0	0	0	0	0	0
denovo53378	0	0	0	0	0	0	0	0	0	0	0	0	0	0	0	0	0	0	0	0	0	0	0	0	0	0	0	0	0	0	0	0	0	0	0	0	0	0	0	0	0	0	0	0	0	0	0	0	0
denovo57652	0	0	0	0	0	0	0	0	0	0	0	0	0	0	0	0	0	0	0	0	0	0	0	0	0	0	0	0	0	0	0	0	0	0	0	0	0	0	0	0	0	0	0	0	0	0	0	0	0
denovo58207	0	0	0	0	0	0	0	0	0	0	0	0	0	0	0	0	0	0	0	0	0	0	0	0	0	0	0	0	0	0	0	0	0	0	0	0	0	0	0	0	0	0	0	0	0	0	0	0	0
denovo58773	0	0	0	0	0	0	0	0	0	0	0	0	0	0	0	0	0	0	0	0	0	0	0	0	0	0	0	0	0	0	0	0	0	0	0	0	0	0	0	0	0	0	0	0	0	0	0	0	0
denovo64927	0	0	0	0	0	0	0	0	0	0	0	0	0	0	0	0	0	0	0	0	0	0	0	0	0	0	0	0	0	0	0	0	0	0	0	0	0	0	0	0	0	0	0	0	0	0	0	0	0
denovo66392	0	0	0	0	0	0	0	0	0	0	0	0	0	0	0	0	0	0	0	0	0	0	0	0	0	0	0	0	0	0	0	0	0	0	0	0	0	0	0	0	0	0	0	0	0	0	0	0	0
denovo66596	0	0	0	0	0	0	0	0	0	0	0	0	0	0	0	0	0	0	0	0	0	0	0	0	0	0	0	0	0	0	0	0	0	0	0	0	0	0	0	0	0	0	0	0	0	0	0	0	0
denovo78496	0	0	0	0	0	0	0	0	0	0	0	0	0	0	0	0	0	0	0	0	0	0	0	0	0	0	0	0	0	0	0	0	0	0	0	0	0	0	0	0	0	0	0	0	0	0	0	0	0
denovo83468	0	0	0	0	0	0	0	0	0	0	0	0	0	0	0	0	0	0	0	0	0	0	0	0	0	0	0	0	0	0	0	0	0	0	0	0	0	0	0	0	0	0	0	0	0	0	0	0	0
denovo99348	0	0	0	0	0	0	0	0	0	0	0	0	0	0	0	0	0	0	0	0	0	0	0	0	0	0	0	0	0	0	0	0	0	0	0	0	0	0	0	0	0	0	0	0	0	0	0	0	0
denovo100741	0	0	0	0	0	0	0	0	0	0	0	0	0	0	0	0	0	0	0	0	0	0	0	0	0	0	0	0	0	0	0	0	0	0	0	0	0	0	0	0	0	0	0	0	0	0	0	0	0
denovo101707	0	0	0	0	0	0	0	0	0	0	0	0	0	0	0	0	0	0	0	0	0	0	0	0	0	0	0	0	0	0	0	0	0	0	0	0	0	0	0	0	0	0	0	0	0	0	0	0	0
denovo102822	0	0	0	0	0	0	0	0	0	0	0	0	0	0	0	0	0	0	0	0	0	0	0	0	0	0	0	0	0	0	0	0	0	0	0	0	0	0	0	0	0	0	0	0	0	0	0	0	0
denovo104653	0	0	0	0	0	0	0	0	0	0	0	0	0	0	0	0	0	0	0	0	0	0	0	0	0	0	0	0	0	0	0	0	0	0	0	0	0	0	0	0	0	0	0	0	0	0	0	0	0
denovo111712	0	0	0	0	0	0	0	0	0	0	0	0	0	0	0	0	0	0	0	0	0	0	0	0	0	0	0	0	0	0	0	0	0	0	0	0	0	0	0	0	0	0	0	0	0	0	0	0	0
denovo114816	0	0	0	0	0	0	0	0	0	0	0	0	0	0	0	0	0	0	0	0	0	0	0	0	0	0	0	0	0	0	0	0	0	0	0	0	0	0	0	0	0	0	0	0	0	0	0	0	0
denovo115984	0	0	0	0	0	0	0	0	0	0	0	0	0	0	0	0	0	0	0	0	0	0	0	0	0	0	0	0	0	0	0	0	0	0	0	0	0	0	0	0	0	0	0	0	0	0	0	0	0
denovo116054	0	0	0	0	0	0	0	0	0	0	0	0	0	0	0	0	0	0	0	0	0	0	0	0	0	0	0	0	0	0	0	0	0	0	0	0	0	0	0	0	0	0	0	0	0	0	0	0	0
denovo124012	0	0	0	0	0	0	0	0	0	0	0	0	0	0	0	0	0	0	0	0	0	0	0	0	0	0	0	0	0	0	0	0	0	0	0	0	0	0	0	0	0	0	0	0	0	0	0	0	0
denovo132585	0	0	0	0	0	0	0	0	0	0	0	0	0	0	0	0	0	0	0	0	0	0	0	0	0	0	0	0	0	0	0	0	0	0	0	0	0	0	0	0	0	0	0	0	0	0	0	0	0
denovo134745	0	0	0	0	0	0	0	0	0	0	0	0	0	0	0	0	0	0	0	0	0	0	0	0	0	0	0	0	0	0	0	0	0	0	0	0	0	0	0	0	0	0	0	0	0	0	0	0	0
denovo136878	0	0	0	0	0	0	0	0	0	0	0	0	0	0	0	0	0	0	0	0	0	0	0	0	0	0	0	0	0	0	0	0	0	0	0	0	0	0	0	0	0	0	0	0	0	0	0	0	0
denovo139206	0	0	0	0	0	0	0	0	0	0	0	0	0	0	0	0	0	0	0	0	0	0	0	0	0	0	0	0	0	0	0	0	0	0	0	0	0	0	0	0	0	0	0	0	0	0	0	0	0
denovo143494	0	0	0	0	0	0	0	0	0	0	0	0	0	0	0	0	0	0	0	0	0	0	0	0	0	0	0	0	0	0	0	0	0	0	0	0	0	0	0	0	0	0	0	0	0	0	0	0	0
denovo151953	0	0	0	0	0	0	0	0	0	0	0	0	0	0	0	0	0	0	0	0	0	0	0	0	0	0	0	0	0	0	0	0	0	0	0	0	0	0	0	0	0	0	0	0	0	0	0	0	0
denovo154692	0	0	0	0	0	0	0	0	0	0	0	0	0	0	0	0	0	0	0	0	0	0	0	0	0	0	0	0	0	0	0	0	0	0	0	0	0	0	0	0	0	0	0	0	0	0	0	0	0
denovo155863	0	0	0	0	0	0	0	0	0	0	0	0	0	0	0	0	0	0	0	0	0	0	0	0	0	0	0	0	0	0	0	0	0	0	0	0	0	0	0	0	0	0	0	0	0	0	0	0	0
denovo170948	0	0	0	0	0	0	0	0	0	0	0	0	0	0	0	0	0	0	0	0	0	0	0	0	0	0	0	0	0	0	0	0	0	0	0	0	0	0	0	0	0	0	0	0	0	0	0	0	0
denovo173109	0	0	0	0	0	0	0	0	0	0	0	0	0	0	0	0	0	0	0	0	0	0	0	0	0	0	0	0	0	0	0	0	0	0	0	0	0	0	0	0	0	0	0	0	0	0	0	0	0
denovo173305	0	0	0	0	0	0	0	0	0	0	0	0	0	0	0	0	0	0	0	0	0	0	0	0	0	0	0	0	0	0	0	0	0	0	0	0	0	0	0	0	0	0	0	0	0	0	0	0	0
denovo177046	0	0	0	0	0	0	0	0	0	0	0	0	0	0	0	0	0	0	0	0	0	0	0	0	0	0	0	0	0	0	0	0	0	0	0	0	0	0	0	0	0	0	0	0	0	0	0	0	0
denovo188339	0	0	0	0	0	0	0	0	0	0	0	0	0	0	0	0	0	0	0	0	0	0	0	0	0	0	0	0	0	0	0	0	0	0	0	0	0	0	0	0	0	0	0	0	0	0	0	0	0
denovo191076	0	0	0	0	0	0	0	0	0	0	0	0	0	0	0	0	0	0	0	0	0	0	0	0	0	0	0	0	0	0	0	0	0	0	0	0	0	0	0	0	0	0	0	0	0	0	0	0	0
denovo196421	0	0	0	0	0	0	0	0	0	0	0	0	0	0	0	0	0	0	0	0	0	0	0	0	0	0	0	0	0	0	0	0	0	0	0	0	0	0	0	0	0	0	0	0	0	0	0	0	0
denovo197546	0	0	0	0	0	0	0	0	0	0	0	0	0	0	0	0	0	0	0	0	0	0	0	0	0	0	0	0	0	0	0	0	0	0	0	0	0	0	0	0	0	0	0	0	0	0	0	0	0
denovo197706	0	0	0	0	0	0	0	0	0	0	0	0	0	0	0	0	0	0	0	0	0	0	0	0	0	0	0	0	0	0	0	0	0	0	0	0	0	0	0	0	0	0	0	0	0	0	0	0	0
denovo198640	0	0	0	0	0	0	0	0	0	0	0	0	0	0	0	0	0	0	0	0	0	0	0	0	0	0	0	0	0	0	0	0	0	0	0	0	0	0	0	0	0	0	0	0	0	0	0	0	0
denovo201043	0	0	0	0	0	0	0	0	0	0	0	0	0	0	0	0	0	0	0	0	0	0	0	0	0	0	0	0	0	0	0	0	0	0	0	0	0	0	0	0	0	0	0	0	0	0	0	0	0
denovo201917	0	0	0	0	0	0	0	0	0	0	0	0	0	0	0	0	0	0	0	0	0	0	0	0	0	0	0	0	0	0	0	0	0	0	0	0	0	0	0	0	0	0	0	0	0	0	0	0	0
denovo202939	0	0	0	0	0	0	0	0	0	0	0	0	0	0	0	0	0	0	0	0	0	0	0	0	0	0	0	0	0	0	0	0	0	0	0	0	0	0	0	0	0	0	0	0	0	0	0	0	0
denovo205810	0	0	0	0	0	0	0	0	0	0	0	0	0	0	0	0	0	0	0	0	0	0	0	0	0	0	0	0	0	0	0	0	0	0	0	0	0	0	0	0	0	0	0	0	0	0	0	0	0
denovo206114	0	0	0	0	0	0	0	0	0	0	0	0	0	0	0	0	0	0	0	0	0	0	0	0	0	0	0	0	0	0	0	0	0	0	0	0	0	0	0	0	0	0	0	0	0	0	0	0	0
denovo208075	0	0	0	0	0	0	0	0	0	0	0	0	0	0	0	0	0	0	0	0	0	0	0	0	0	0	0	0	0	0	0	0	0	0	0	0	0	0	0	0	0	0	0	0	0	0	0	0	0
denovo220584	0	0	0	0	0	0	0	0	0	0	0	0	0	0	0	0	0	0	0	0	0	0	0	0	0	0	0	0	0	0	0	0	0	0	0	0	0	0	0	0	0	0	0	0	0	0	0	0	0
denovo222479	0	0	0	0	0	0	0	0	0	0	0	0	0	0	0	0	0	0	0	0	0	0	0	0	0	0	0	0	0	0	0	0	0	0	0	0	0	0	0	0	0	0	0	0	0	0	0	0	0
denovo224739	0	0	0	0	0	0	0	0	0	0	0	0	0	0	0	0	0	0	0	0	0	0	0	0	0	0	0	0	0	0	0	0	0	0	0	0	0	0	0	0	0	0	0	0	0	0	0	0	0
denovo225667	0	0	0	0	0	0	0	0	0	0	0	0	0	0	0	0	0	0	0	0	0	0	0	0	0	0	0	0	0	0	0	0	0	0	0	0	0	0	0	0	0	0	0	0	0	0	0	0	0
denovo226763	0	0	0	0	0	0	0	0	0	0	0	0	0	0	0	0	0	0	0	0	0	0	0	0	0	0	0	0	0	0	0	0	0	0	0	0	0	0	0	0	0	0	0	0	0	0	0	0	0
denovo227281	0	0	0	0	0	0	0	0	0	0	0	0	0	0	0	0	0	0	0	0	0	0	0	0	0	0	0	0	0	0	0	0	0	0	0	0	0	0	0	0	0	0	0	0	0	0	0	0	0
denovo227458	0	0	0	0	0	0	0	0	0	0	0	0	0	0	0	0	0	0	0	0	0	0	0	0	0	0	0	0	0	0	0	0	0	0	0	0	0	0	0	0	0	0	0	0	0	0	0	0	0
denovo230062	0	0	0	0	0	0	0	0	0	0	0	0	0	0	0	0	0	0	0	0	0	0	0	0	0	0	0	0	0	0	0	0	0	0	0	0	0	0	0	0	0	0	0	0	0	0	0	0	0
denovo230740	0	0	0	0	0	0	0	0	0	0	0	0	0	0	0	0	0	0	0	0	0	0	0	0	0	0	0	0	0	0	0	0	0	0	0	0	0	0	0	0	0	0	0	0	0	0	0	0	0
denovo231523	0	0	0	0	0	0	0	0	0	0	0	0	0	0	0	0	0	0	0	0	0	0	0	0	0	0	0	0	0	0	0	0	0	0	0	0	0	0	0	0	0	0	0	0	0	0	0	0	0
denovo240056	0	0	0	0	0	0	0	0	0	0	0	0	0	0	0	0	0	0	0	0	0	0	0	0	0	0	0	0	0	0	0	0	0	0	0	0	0	0	0	0	0	0	0	0	0	0	0	0	0
denovo240546	0	0	0	0	0	0	0	0	0	0	0	0	0	0	0	0	0	0	0	0	0	0	0	0	0	0	0	0	0	0	0	0	0	0	0	0	0	0	0	0	0	0	0	0	0	0	0	0	0
denovo244121	0	0	0	0	0	0	0	0	0	0	0	0	0	0	0	0	0	0	0	0	0	0	0	0	0	0	0	0	0	0	0	0	0	0	0	0	0	0	0	0	0	0	0	0	0	0	0	0	0
denovo247555	0	0	0	0	0	0	0	0	0	0	0	0	0	0	0	0	0	0	0	0	0	0	0	0	0	0	0	0	0	0	0	0	0	0	0	0	0	0	0	0	0	0	0	0	0	0	0	0	0
denovo249008	0	0	0	0	0	0	0	0	0	0	0	0	0	0	0	0	0	0	0	0	0	0	0	0	0	0	0	0	0	0	0	0	0	0	0	0	0	0	0	0	0	0	0	0	0	0	0	0	0
denovo251843	0	0	0	0	0	0	0	0	0	0	0	0	0	0	0	0	0	0	0	0	0	0	0	0	0	0	0	0	0	0	0	0	0	0	0	0	0	0	0	0	0	0	0	0	0	0	0	0	0
denovo253161	0	0	0	0	0	0	0	0	0	0	0	0	0	0	0	0	0	0	0	0	0	0	0	0	0	0	0	0	0	0	0	0	0	0	0	0	0	0	0	0	0	0	0	0	0	0	0	0	0
denovo253431	0	0	0	0	0	0	0	0	0	0	0	0	0	0	0	0	0	0	0	0	0	0	0	0	0	0	0	0	0	0	0	0	0	0	0	0	0	0	0	0	0	0	0	0	0	0	0	0	0
denovo253680	0	0	0	0	0	0	0	0	0	0	0	0	0	0	0	0	0	0	0	0	0	0	0	0	0	0	0	0	0	0	0	0	0	0	0	0	0	0	0	0	0	0	0	0	0	0	0	0	0
denovo254385	0	0	0	0	0	0	0	0	0	0	0	0	0	0	0	0	0	0	0	0	0	0	0	0	0	0	0	0	0	0	0	0	0	0	0	0	0	0	0	0	0	0	0	0	0	0	0	0	0
denovo259252	0	0	0	0	0	0	0	0	0	0	0	0	0	0	0	0	0	0	0	0	0	0	0	0	0	0	0	0	0	0	0	0	0	0	0	0	0	0	0	0	0	0	0	0	0	0	0	0	0
denovo260371	0	0	0	0	0	0	0	0	0	0	0	0	0	0	0	0	0	0	0	0	0	0	0	0	0	0	0	0	0	0	0	0	0	0	0	0	0	0	0	0	0	0	0	0	0	0	0	0	0
denovo261236	0	0	0	0	0	0	0	0	0	0	0	0	0	0	0	0	0	0	0	0	0	0	0	0	0	0	0	0	0	0	0	0	0	0	0	0	0	0	0	0	0	0	0	0	0	0	0	0	0
denovo261260	0	0	0	0	0	0	0	0	0	0	0	0	0	0	0	0	0	0	0	0	0	0	0	0	0	0	0	0	0	0	0	0	0	0	0	0	0	0	0	0	0	0	0	0	0	0	0	0	0
denovo267647	0	0	0	0	0	0	0	0	0	0	0	0	0	0	0	0	0	0	0	0	0	0	0	0	0	0	0	0	0	0	0	0	0	0	0	0	0	0	0	0	0	0	0	0	0	0	0	0	0
denovo271429	0	0	0	0	0	0	0	0	0	0	0	0	0	0	0	0	0	0	0	0	0	0	0	0	0	0	0	0	0	0	0	0	0	0	0	0	0	0	0	0	0	0	0	0	0	0	0	0	0
denovo273034	0	0	0	0	0	0	0	0	0	0	0	0	0	0	0	0	0	0	0	0	0	0	0	0	0	0	0	0	0	0	0	0	0	0	0	0	0	0	0	0	0	0	0	0	0	0	0	0	0
denovo273697	0	0	0	0	0	0	0	0	0	0	0	0	0	0	0	0	0	0	0	0	0	0	0	0	0	0	0	0	0	0	0	0	0	0	0	0	0	0	0	0	0	0	0	0	0	0	0	0	0
denovo275576	0	0	0	0	0	0	0	0	0	0	0	0	0	0	0	0	0	0	0	0	0	0	0	0	0	0	0	0	0	0	0	0	0	0	0	0	0	0	0	0	0	0	0	0	0	0	0	0	0
denovo282965	0	0	0	0	0	0	0	0	0	0	0	0	0	0	0	0	0	0	0	0	0	0	0	0	0	0	0	0	0	0	0	0	0	0	0	0	0	0	0	0	0	0	0	0	0	0	0	0	0
denovo284820	0	0	0	0	0	0	0	0	0	0	0	0	0	0	0	0	0	0	0	0	0	0	0	0	0	0	0	0	0	0	0	0	0	0	0	0	0	0	0	0	0	0	0	0	0	0	0	0	0
denovo288259	0	0	0	0	0	0	0	0	0	0	0	0	0	0	0	0	0	0	0	0	0	0	0	0	0	0	0	0	0	0	0	0	0	0	0	0	0	0	0	0	0	0	0	0	0	0	0	0	0
denovo291118	0	0	0	0	0	0	0	0	0	0	0	0	0	0	0	0	0	0	0	0	0	0	0	0	0	0	0	0	0	0	0	0	0	0	0	0	0	0	0	0	0	0	0	0	0	0	0	0	0
denovo295971	0	0	0	0	0	0	0	0	0	0	0	0	0	0	0	0	0	0	0	0	0	0	0	0	0	0	0	0	0	0	0	0	0	0	0	0	0	0	0	0	0	0	0	0	0	0	0	0	0
denovo302389	0	0	0	0	0	0	0	0	0	0	0	0	0	0	0	0	0	0	0	0	0	0	0	0	0	0	0	0	0	0	0	0	0	0	0	0	0	0	0	0	0	0	0	0	0	0	0	0	0
denovo304066	0	0	0	0	0	0	0	0	0	0	0	0	0	0	0	0	0	0	0	0	0	0	0	0	0	0	0	0	0	0	0	0	0	0	0	0	0	0	0	0	0	0	0	0	0	0	0	0	0
denovo304615	0	0	0	0	0	0	0	0	0	0	0	0	0	0	0	0	0	0	0	0	0	0	0	0	0	0	0	0	0	0	0	0	0	0	0	0	0	0	0	0	0	0	0	0	0	0	0	0	0
denovo306850	0	0	0	0	0	0	0	0	0	0	0	0	0	0	0	0	0	0	0	0	0	0	0	0	0	0	0	0	0	0	0	0	0	0	0	0	0	0	0	0	0	0	0	0	0	0	0	0	0
denovo308776	0	0	0	0	0	0	0	0	0	0	0	0	0	0	0	0	0	0	0	0	0	0	0	0	0	0	0	0	0	0	0	0	0	0	0	0	0	0	0	0	0	0	0	0	0	0	0	0	0
denovo319304	0	0	0	0	0	0	0	0	0	0	0	0	0	0	0	0	0	0	0	0	0	0	0	0	0	0	0	0	0	0	0	0	0	0	0	0	0	0	0	0	0	0	0	0	0	0	0	0	0
denovo324263	0	0	0	0	0	0	0	0	0	0	0	0	0	0	0	0	0	0	0	0	0	0	0	0	0	0	0	0	0	0	0	0	0	0	0	0	0	0	0	0	0	0	0	0	0	0	0	0	0
denovo325002	0	0	0	0	0	0	0	0	0	0	0	0	0	0	0	0	0	0	0	0	0	0	0	0	0	0	0	0	0	0	0	0	0	0	0	0	0	0	0	0	0	0	0	0	0	0	0	0	0
denovo327941	0	0	0	0	0	0	0	0	0	0	0	0	0	0	0	0	0	0	0	0	0	0	0	0	0	0	0	0	0	0	0	0	0	0	0	0	0	0	0	0	0	0	0	0	0	0	0	0	0
denovo329721	0	0	0	0	0	0	0	0	0	0	0	0	0	0	0	0	0	0	0	0	0	0	0	0	0	0	0	0	0	0	0	0	0	0	0	0	0	0	0	0	0	0	0	0	0	0	0	0	0
denovo331086	0	0	0	0	0	0	0	0	0	0	0	0	0	0	0	0	0	0	0	0	0	0	0	0	0	0	0	0	0	0	0	0	0	0	0	0	0	0	0	0	0	0	0	0	0	0	0	0	0
denovo332042	0	0	0	0	0	0	0	0	0	0	0	0	0	0	0	0	0	0	0	0	0	0	0	0	0	0	0	0	0	0	0	0	0	0	0	0	0	0	0	0	0	0	0	0	0	0	0	0	0
denovo332143	0	0	0	0	0	0	0	0	0	0	0	0	0	0	0	0	0	0	0	0	0	0	0	0	0	0	0	0	0	0	0	0	0	0	0	0	0	0	0	0	0	0	0	0	0	0	0	0	0
denovo337243	0	0	0	0	0	0	0	0	0	0	0	0	0	0	0	0	0	0	0	0	0	0	0	0	0	0	0	0	0	0	0	0	0	0	0	0	0	0	0	0	0	0	0	0	0	0	0	0	0
denovo338459	0	0	0	0	0	0	0	0	0	0	0	0	0	0	0	0	0	0	0	0	0	0	0	0	0	0	0	0	0	0	0	0	0	0	0	0	0	0	0	0	0	0	0	0	0	0	0	0	0
denovo343136	0	0	0	0	0	0	0	0	0	0	0	0	0	0	0	0	0	0	0	0	0	0	0	0	0	0	0	0	0	0	0	0	0	0	0	0	0	0	0	0	0	0	0	0	0	0	0	0	0
denovo354877	0	0	0	0	0	0	0	0	0	0	0	0	0	0	0	0	0	0	0	0	0	0	0	0	0	0	0	0	0	0	0	0	0	0	0	0	0	0	0	0	0	0	0	0	0	0	0	0	0
denovo355118	0	0	0	0	0	0	0	0	0	0	0	0	0	0	0	0	0	0	0	0	0	0	0	0	0	0	0	0	0	0	0	0	0	0	0	0	0	0	0	0	0	0	0	0	0	0	0	0	0
denovo356631	0	0	0	0	0	0	0	0	0	0	0	0	0	0	0	0	0	0	0	0	0	0	0	0	0	0	0	0	0	0	0	0	0	0	0	0	0	0	0	0	0	0	0	0	0	0	0	0	0
denovo357368	0	0	0	0	0	0	0	0	0	0	0	0	0	0	0	0	0	0	0	0	0	0	0	0	0	0	0	0	0	0	0	0	0	0	0	0	0	0	0	0	0	0	0	0	0	0	0	0	0
denovo357384	0	0	0	0	0	0	0	0	0	0	0	0	0	0	0	0	0	0	0	0	0	0	0	0	0	0	0	0	0	0	0	0	0	0	0	0	0	0	0	0	0	0	0	0	0	0	0	0	0
denovo358802	0	0	0	0	0	0	0	0	0	0	0	0	0	0	0	0	0	0	0	0	0	0	0	0	0	0	0	0	0	0	0	0	0	0	0	0	0	0	0	0	0	0	0	0	0	0	0	0	0
denovo359864	0	0	0	0	0	0	0	0	0	0	0	0	0	0	0	0	0	0	0	0	0	0	0	0	0	0	0	0	0	0	0	0	0	0	0	0	0	0	0	0	0	0	0	0	0	0	0	0	0
denovo360992	0	0	0	0	0	0	0	0	0	0	0	0	0	0	0	0	0	0	0	0	0	0	0	0	0	0	0	0	0	0	0	0	0	0	0	0	0	0	0	0	0	0	0	0	0	0	0	0	0
denovo366912	0	0	0	0	0	0	0	0	0	0	0	0	0	0	0	0	0	0	0	0	0	0	0	0	0	0	0	0	0	0	0	0	0	0	0	0	0	0	0	0	0	0	0	0	0	0	0	0	0
denovo368571	0	0	0	0	0	0	0	0	0	0	0	0	0	0	0	0	0	0	0	0	0	0	0	0	0	0	0	0	0	0	0	0	0	0	0	0	0	0	0	0	0	0	0	0	0	0	0	0	0
denovo368670	0	0	0	0	0	0	0	0	0	0	0	0	0	0	0	0	0	0	0	0	0	0	0	0	0	0	0	0	0	0	0	0	0	0	0	0	0	0	0	0	0	0	0	0	0	0	0	0	0
denovo371498	0	0	0	0	0	0	0	0	0	0	0	0	0	0	0	0	0	0	0	0	0	0	0	0	0	0	0	0	0	0	0	0	0	0	0	0	0	0	0	0	0	0	0	0	0	0	0	0	0
denovo372222	0	0	0	0	0	0	0	0	0	0	0	0	0	0	0	0	0	0	0	0	0	0	0	0	0	0	0	0	0	0	0	0	0	0	0	0	0	0	0	0	0	0	0	0	0	0	0	0	0
denovo374002	0	0	0	0	0	0	0	0	0	0	0	0	0	0	0	0	0	0	0	0	0	0	0	0	0	0	0	0	0	0	0	0	0	0	0	0	0	0	0	0	0	0	0	0	0	0	0	0	0
denovo377969	0	0	0	0	0	0	0	0	0	0	0	0	0	0	0	0	0	0	0	0	0	0	0	0	0	0	0	0	0	0	0	0	0	0	0	0	0	0	0	0	0	0	0	0	0	0	0	0	0
denovo379064	0	0	0	0	0	0	0	0	0	0	0	0	0	0	0	0	0	0	0	0	0	0	0	0	0	0	0	0	0	0	0	0	0	0	0	0	0	0	0	0	0	0	0	0	0	0	0	0	0
denovo379745	0	0	0	0	0	0	0	0	0	0	0	0	0	0	0	0	0	0	0	0	0	0	0	0	0	0	0	0	0	0	0	0	0	0	0	0	0	0	0	0	0	0	0	0	0	0	0	0	0
denovo379800	0	0	0	0	0	0	0	0	0	0	0	0	0	0	0	0	0	0	0	0	0	0	0	0	0	0	0	0	0	0	0	0	0	0	0	0	0	0	0	0	0	0	0	0	0	0	0	0	0
denovo382246	0	0	0	0	0	0	0	0	0	0	0	0	0	0	0	0	0	0	0	0	0	0	0	0	0	0	0	0	0	0	0	0	0	0	0	0	0	0	0	0	0	0	0	0	0	0	0	0	0
denovo383419	0	0	0	0	0	0	0	0	0	0	0	0	0	0	0	0	0	0	0	0	0	0	0	0	0	0	0	0	0	0	0	0	0	0	0	0	0	0	0	0	0	0	0	0	0	0	0	0	0
denovo392869	0	0	0	0	0	0	0	0	0	0	0	0	0	0	0	0	0	0	0	0	0	0	0	0	0	0	0	0	0	0	0	0	0	0	0	0	0	0	0	0	0	0	0	0	0	0	0	0	0
denovo392972	0	0	0	0	0	0	0	0	0	0	0	0	0	0	0	0	0	0	0	0	0	0	0	0	0	0	0	0	0	0	0	0	0	0	0	0	0	0	0	0	0	0	0	0	0	0	0	0	0
denovo395923	0	0	0	0	0	0	0	0	0	0	0	0	0	0	0	0	0	0	0	0	0	0	0	0	0	0	0	0	0	0	0	0	0	0	0	0	0	0	0	0	0	0	0	0	0	0	0	0	0
denovo396927	0	0	0	0	0	0	0	0	0	0	0	0	0	0	0	0	0	0	0	0	0	0	0	0	0	0	0	0	0	0	0	0	0	0	0	0	0	0	0	0	0	0	0	0	0	0	0	0	0
denovo403208	0	0	0	0	0	0	0	0	0	0	0	0	0	0	0	0	0	0	0	0	0	0	0	0	0	0	0	0	0	0	0	0	0	0	0	0	0	0	0	0	0	0	0	0	0	0	0	0	0
denovo404621	0	0	0	0	0	0	0	0	0	0	0	0	0	0	0	0	0	0	0	0	0	0	0	0	0	0	0	0	0	0	0	0	0	0	0	0	0	0	0	0	0	0	0	0	0	0	0	0	0
denovo409587	0	0	0	0	0	0	0	0	0	0	0	0	0	0	0	0	0	0	0	0	0	0	0	0	0	0	0	0	0	0	0	0	0	0	0	0	0	0	0	0	0	0	0	0	0	0	0	0	0
denovo411660	0	0	0	0	0	0	0	0	0	0	0	0	0	0	0	0	0	0	0	0	0	0	0	0	0	0	0	0	0	0	0	0	0	0	0	0	0	0	0	0	0	0	0	0	0	0	0	0	0
denovo416737	0	0	0	0	0	0	0	0	0	0	0	0	0	0	0	0	0	0	0	0	0	0	0	0	0	0	0	0	0	0	0	0	0	0	0	0	0	0	0	0	0	0	0	0	0	0	0	0	0
denovo416865	0	0	0	0	0	0	0	0	0	0	0	0	0	0	0	0	0	0	0	0	0	0	0	0	0	0	0	0	0	0	0	0	0	0	0	0	0	0	0	0	0	0	0	0	0	0	0	0	0
denovo418571	0	0	0	0	0	0	0	0	0	0	0	0	0	0	0	0	0	0	0	0	0	0	0	0	0	0	0	0	0	0	0	0	0	0	0	0	0	0	0	0	0	0	0	0	0	0	0	0	0
denovo419001	0	0	0	0	0	0	0	0	0	0	0	0	0	0	0	0	0	0	0	0	0	0	0	0	0	0	0	0	0	0	0	0	0	0	0	0	0	0	0	0	0	0	0	0	0	0	0	0	0
denovo419422	0	0	0	0	0	0	0	0	0	0	0	0	0	0	0	0	0	0	0	0	0	0	0	0	0	0	0	0	0	0	0	0	0	0	0	0	0	0	0	0	0	0	0	0	0	0	0	0	0
denovo423311	0	0	0	0	0	0	0	0	0	0	0	0	0	0	0	0	0	0	0	0	0	0	0	0	0	0	0	0	0	0	0	0	0	0	0	0	0	0	0	0	0	0	0	0	0	0	0	0	0
denovo427928	0	0	0	0	0	0	0	0	0	0	0	0	0	0	0	0	0	0	0	0	0	0	0	0	0	0	0	0	0	0	0	0	0	0	0	0	0	0	0	0	0	0	0	0	0	0	0	0	0
denovo431869	0	0	0	0	0	0	0	0	0	0	0	0	0	0	0	0	0	0	0	0	0	0	0	0	0	0	0	0	0	0	0	0	0	0	0	0	0	0	0	0	0	0	0	0	0	0	0	0	0
denovo440732	0	0	0	0	0	0	0	0	0	0	0	0	0	0	0	0	0	0	0	0	0	0	0	0	0	0	0	0	0	0	0	0	0	0	0	0	0	0	0	0	0	0	0	0	0	0	0	0	0
denovo441230	0	0	0	0	0	0	0	0	0	0	0	0	0	0	0	0	0	0	0	0	0	0	0	0	0	0	0	0	0	0	0	0	0	0	0	0	0	0	0	0	0	0	0	0	0	0	0	0	0
denovo441359	0	0	0	0	0	0	0	0	0	0	0	0	0	0	0	0	0	0	0	0	0	0	0	0	0	0	0	0	0	0	0	0	0	0	0	0	0	0	0	0	0	0	0	0	0	0	0	0	0
denovo450353	0	0	0	0	0	0	0	0	0	0	0	0	0	0	0	0	0	0	0	0	0	0	0	0	0	0	0	0	0	0	0	0	0	0	0	0	0	0	0	0	0	0	0	0	0	0	0	0	0
denovo452539	0	0	0	0	0	0	0	0	0	0	0	0	0	0	0	0	0	0	0	0	0	0	0	0	0	0	0	0	0	0	0	0	0	0	0	0	0	0	0	0	0	0	0	0	0	0	0	0	0
denovo452864	0	0	0	0	0	0	0	0	0	0	0	0	0	0	0	0	0	0	0	0	0	0	0	0	0	0	0	0	0	0	0	0	0	0	0	0	0	0	0	0	0	0	0	0	0	0	0	0	0
denovo457763	0	0	0	0	0	0	0	0	0	0	0	0	0	0	0	0	0	0	0	0	0	0	0	0	0	0	0	0	0	0	0	0	0	0	0	0	0	0	0	0	0	0	0	0	0	0	0	0	0
denovo458114	0	0	0	0	0	0	0	0	0	0	0	0	0	0	0	0	0	0	0	0	0	0	0	0	0	0	0	0	0	0	0	0	0	0	0	0	0	0	0	0	0	0	0	0	0	0	0	0	0
denovo460561	0	0	0	0	0	0	0	0	0	0	0	0	0	0	0	0	0	0	0	0	0	0	0	0	0	0	0	0	0	0	0	0	0	0	0	0	0	0	0	0	0	0	0	0	0	0	0	0	0
denovo461888	0	0	0	0	0	0	0	0	0	0	0	0	0	0	0	0	0	0	0	0	0	0	0	0	0	0	0	0	0	0	0	0	0	0	0	0	0	0	0	0	0	0	0	0	0	0	0	0	0
denovo462562	0	0	0	0	0	0	0	0	0	0	0	0	0	0	0	0	0	0	0	0	0	0	0	0	0	0	0	0	0	0	0	0	0	0	0	0	0	0	0	0	0	0	0	0	0	0	0	0	0
denovo464977	0	0	0	0	0	0	0	0	0	0	0	0	0	0	0	0	0	0	0	0	0	0	0	0	0	0	0	0	0	0	0	0	0	0	0	0	0	0	0	0	0	0	0	0	0	0	0	0	0
denovo470289	0	0	0	0	0	0	0	0	0	0	0	0	0	0	0	0	0	0	0	0	0	0	0	0	0	0	0	0	0	0	0	0	0	0	0	0	0	0	0	0	0	0	0	0	0	0	0	0	0
denovo477619	0	0	0	0	0	0	0	0	0	0	0	0	0	0	0	0	0	0	0	0	0	0	0	0	0	0	0	0	0	0	0	0	0	0	0	0	0	0	0	0	0	0	0	0	0	0	0	0	0
denovo488166	0	0	0	0	0	0	0	0	0	0	0	0	0	0	0	0	0	0	0	0	0	0	0	0	0	0	0	0	0	0	0	0	0	0	0	0	0	0	0	0	0	0	0	0	0	0	0	0	0
denovo492914	0	0	0	0	0	0	0	0	0	0	0	0	0	0	0	0	0	0	0	0	0	0	0	0	0	0	0	0	0	0	0	0	0	0	0	0	0	0	0	0	0	0	0	0	0	0	0	0	0
denovo493983	0	0	0	0	0	0	0	0	0	0	0	0	0	0	0	0	0	0	0	0	0	0	0	0	0	0	0	0	0	0	0	0	0	0	0	0	0	0	0	0	0	0	0	0	0	0	0	0	0
denovo494727	0	0	0	0	0	0	0	0	0	0	0	0	0	0	0	0	0	0	0	0	0	0	0	0	0	0	0	0	0	0	0	0	0	0	0	0	0	0	0	0	0	0	0	0	0	0	0	0	0
denovo495704	0	0	0	0	0	0	0	0	0	0	0	0	0	0	0	0	0	0	0	0	0	0	0	0	0	0	0	0	0	0	0	0	0	0	0	0	0	0	0	0	0	0	0	0	0	0	0	0	0
denovo497159	0	0	0	0	0	0	0	0	0	0	0	0	0	0	0	0	0	0	0	0	0	0	0	0	0	0	0	0	0	0	0	0	0	0	0	0	0	0	0	0	0	0	0	0	0	0	0	0	0
denovo501753	0	0	0	0	0	0	0	0	0	0	0	0	0	0	0	0	0	0	0	0	0	0	0	0	0	0	0	0	0	0	0	0	0	0	0	0	0	0	0	0	0	0	0	0	0	0	0	0	0
denovo511982	0	0	0	0	0	0	0	0	0	0	0	0	0	0	0	0	0	0	0	0	0	0	0	0	0	0	0	0	0	0	0	0	0	0	0	0	0	0	0	0	0	0	0	0	0	0	0	0	0
denovo512219	0	0	0	0	0	0	0	0	0	0	0	0	0	0	0	0	0	0	0	0	0	0	0	0	0	0	0	0	0	0	0	0	0	0	0	0	0	0	0	0	0	0	0	0	0	0	0	0	0
denovo513488	0	0	0	0	0	0	0	0	0	0	0	0	0	0	0	0	0	0	0	0	0	0	0	0	0	0	0	0	0	0	0	0	0	0	0	0	0	0	0	0	0	0	0	0	0	0	0	0	0
denovo514300	0	0	0	0	0	0	0	0	0	0	0	0	0	0	0	0	0	0	0	0	0	0	0	0	0	0	0	0	0	0	0	0	0	0	0	0	0	0	0	0	0	0	0	0	0	0	0	0	0
denovo516553	0	0	0	0	0	0	0	0	0	0	0	0	0	0	0	0	0	0	0	0	0	0	0	0	0	0	0	0	0	0	0	0	0	0	0	0	0	0	0	0	0	0	0	0	0	0	0	0	0
denovo518837	0	0	0	0	0	0	0	0	0	0	0	0	0	0	0	0	0	0	0	0	0	0	0	0	0	0	0	0	0	0	0	0	0	0	0	0	0	0	0	0	0	0	0	0	0	0	0	0	0
denovo519140	0	0	0	0	0	0	0	0	0	0	0	0	0	0	0	0	0	0	0	0	0	0	0	0	0	0	0	0	0	0	0	0	0	0	0	0	0	0	0	0	0	0	0	0	0	0	0	0	0
denovo519267	0	0	0	0	0	0	0	0	0	0	0	0	0	0	0	0	0	0	0	0	0	0	0	0	0	0	0	0	0	0	0	0	0	0	0	0	0	0	0	0	0	0	0	0	0	0	0	0	0
denovo520183	0	0	0	0	0	0	0	0	0	0	0	0	0	0	0	0	0	0	0	0	0	0	0	0	0	0	0	0	0	0	0	0	0	0	0	0	0	0	0	0	0	0	0	0	0	0	0	0	0
denovo521582	0	0	0	0	0	0	0	0	0	0	0	0	0	0	0	0	0	0	0	0	0	0	0	0	0	0	0	0	0	0	0	0	0	0	0	0	0	0	0	0	0	0	0	0	0	0	0	0	0
denovo529019	0	0	0	0	0	0	0	0	0	0	0	0	0	0	0	0	0	0	0	0	0	0	0	0	0	0	0	0	0	0	0	0	0	0	0	0	0	0	0	0	0	0	0	0	0	0	0	0	0
denovo537731	0	0	0	0	0	0	0	0	0	0	0	0	0	0	0	0	0	0	0	0	0	0	0	0	0	0	0	0	0	0	0	0	0	0	0	0	0	0	0	0	0	0	0	0	0	0	0	0	0
denovo541595	0	0	0	0	0	0	0	0	0	0	0	0	0	0	0	0	0	0	0	0	0	0	0	0	0	0	0	0	0	0	0	0	0	0	0	0	0	0	0	0	0	0	0	0	0	0	0	0	0
denovo544233	0	0	0	0	0	0	0	0	0	0	0	0	0	0	0	0	0	0	0	0	0	0	0	0	0	0	0	0	0	0	0	0	0	0	0	0	0	0	0	0	0	0	0	0	0	0	0	0	0
denovo544263	0	0	0	0	0	0	0	0	0	0	0	0	0	0	0	0	0	0	0	0	0	0	0	0	0	0	0	0	0	0	0	0	0	0	0	0	0	0	0	0	0	0	0	0	0	0	0	0	0
denovo545288	0	0	0	0	0	0	0	0	0	0	0	0	0	0	0	0	0	0	0	0	0	0	0	0	0	0	0	0	0	0	0	0	0	0	0	0	0	0	0	0	0	0	0	0	0	0	0	0	0
denovo546851	0	0	0	0	0	0	0	0	0	0	0	0	0	0	0	0	0	0	0	0	0	0	0	0	0	0	0	0	0	0	0	0	0	0	0	0	0	0	0	0	0	0	0	0	0	0	0	0	0
denovo547047	0	0	0	0	0	0	0	0	0	0	0	0	0	0	0	0	0	0	0	0	0	0	0	0	0	0	0	0	0	0	0	0	0	0	0	0	0	0	0	0	0	0	0	0	0	0	0	0	0
denovo548578	0	0	0	0	0	0	0	0	0	0	0	0	0	0	0	0	0	0	0	0	0	0	0	0	0	0	0	0	0	0	0	0	0	0	0	0	0	0	0	0	0	0	0	0	0	0	0	0	0
denovo549905	0	0	0	0	0	0	0	0	0	0	0	0	0	0	0	0	0	0	0	0	0	0	0	0	0	0	0	0	0	0	0	0	0	0	0	0	0	0	0	0	0	0	0	0	0	0	0	0	0
denovo558718	0	0	0	0	0	0	0	0	0	0	0	0	0	0	0	0	0	0	0	0	0	0	0	0	0	0	0	0	0	0	0	0	0	0	0	0	0	0	0	0	0	0	0	0	0	0	0	0	0
denovo561694	0	0	0	0	0	0	0	0	0	0	0	0	0	0	0	0	0	0	0	0	0	0	0	0	0	0	0	0	0	0	0	0	0	0	0	0	0	0	0	0	0	0	0	0	0	0	0	0	0
denovo563919	0	0	0	0	0	0	0	0	0	0	0	0	0	0	0	0	0	0	0	0	0	0	0	0	0	0	0	0	0	0	0	0	0	0	0	0	0	0	0	0	0	0	0	0	0	0	0	0	0
denovo566779	0	0	0	0	0	0	0	0	0	0	0	0	0	0	0	0	0	0	0	0	0	0	0	0	0	0	0	0	0	0	0	0	0	0	0	0	0	0	0	0	0	0	0	0	0	0	0	0	0
denovo568964	0	0	0	0	0	0	0	0	0	0	0	0	0	0	0	0	0	0	0	0	0	0	0	0	0	0	0	0	0	0	0	0	0	0	0	0	0	0	0	0	0	0	0	0	0	0	0	0	0
denovo576679	0	0	0	0	0	0	0	0	0	0	0	0	0	0	0	0	0	0	0	0	0	0	0	0	0	0	0	0	0	0	0	0	0	0	0	0	0	0	0	0	0	0	0	0	0	0	0	0	0
denovo583511	0	0	0	0	0	0	0	0	0	0	0	0	0	0	0	0	0	0	0	0	0	0	0	0	0	0	0	0	0	0	0	0	0	0	0	0	0	0	0	0	0	0	0	0	0	0	0	0	0
denovo593761	0	0	0	0	0	0	0	0	0	0	0	0	0	0	0	0	0	0	0	0	0	0	0	0	0	0	0	0	0	0	0	0	0	0	0	0	0	0	0	0	0	0	0	0	0	0	0	0	0
denovo596492	0	0	0	0	0	0	0	0	0	0	0	0	0	0	0	0	0	0	0	0	0	0	0	0	0	0	0	0	0	0	0	0	0	0	0	0	0	0	0	0	0	0	0	0	0	0	0	0	0
denovo596826	0	0	0	0	0	0	0	0	0	0	0	0	0	0	0	0	0	0	0	0	0	0	0	0	0	0	0	0	0	0	0	0	0	0	0	0	0	0	0	0	0	0	0	0	0	0	0	0	0
denovo605323	0	0	0	0	0	0	0	0	0	0	0	0	0	0	0	0	0	0	0	0	0	0	0	0	0	0	0	0	0	0	0	0	0	0	0	0	0	0	0	0	0	0	0	0	0	0	0	0	0
denovo605870	0	0	0	0	0	0	0	0	0	0	0	0	0	0	0	0	0	0	0	0	0	0	0	0	0	0	0	0	0	0	0	0	0	0	0	0	0	0	0	0	0	0	0	0	0	0	0	0	0
denovo608990	0	0	0	0	0	0	0	0	0	0	0	0	0	0	0	0	0	0	0	0	0	0	0	0	0	0	0	0	0	0	0	0	0	0	0	0	0	0	0	0	0	0	0	0	0	0	0	0	0
denovo610141	0	0	0	0	0	0	0	0	0	0	0	0	0	0	0	0	0	0	0	0	0	0	0	0	0	0	0	0	0	0	0	0	0	0	0	0	0	0	0	0	0	0	0	0	0	0	0	0	0
denovo611537	0	0	0	0	0	0	0	0	0	0	0	0	0	0	0	0	0	0	0	0	0	0	0	0	0	0	0	0	0	0	0	0	0	0	0	0	0	0	0	0	0	0	0	0	0	0	0	0	0
denovo612739	0	0	0	0	0	0	0	0	0	0	0	0	0	0	0	0	0	0	0	0	0	0	0	0	0	0	0	0	0	0	0	0	0	0	0	0	0	0	0	0	0	0	0	0	0	0	0	0	0
denovo615418	0	0	0	0	0	0	0	0	0	0	0	0	0	0	0	0	0	0	0	0	0	0	0	0	0	0	0	0	0	0	0	0	0	0	0	0	0	0	0	0	0	0	0	0	0	0	0	0	0
denovo615539	0	0	0	0	0	0	0	0	0	0	0	0	0	0	0	0	0	0	0	0	0	0	0	0	0	0	0	0	0	0	0	0	0	0	0	0	0	0	0	0	0	0	0	0	0	0	0	0	0
denovo616967	0	0	0	0	0	0	0	0	0	0	0	0	0	0	0	0	0	0	0	0	0	0	0	0	0	0	0	0	0	0	0	0	0	0	0	0	0	0	0	0	0	0	0	0	0	0	0	0	0
denovo621482	0	0	0	0	0	0	0	0	0	0	0	0	0	0	0	0	0	0	0	0	0	0	0	0	0	0	0	0	0	0	0	0	0	0	0	0	0	0	0	0	0	0	0	0	0	0	0	0	0
denovo624060	0	0	0	0	0	0	0	0	0	0	0	0	0	0	0	0	0	0	0	0	0	0	0	0	0	0	0	0	0	0	0	0	0	0	0	0	0	0	0	0	0	0	0	0	0	0	0	0	0
denovo626094	0	0	0	0	0	0	0	0	0	0	0	0	0	0	0	0	0	0	0	0	0	0	0	0	0	0	0	0	0	0	0	0	0	0	0	0	0	0	0	0	0	0	0	0	0	0	0	0	0
denovo626672	0	0	0	0	0	0	0	0	0	0	0	0	0	0	0	0	0	0	0	0	0	0	0	0	0	0	0	0	0	0	0	0	0	0	0	0	0	0	0	0	0	0	0	0	0	0	0	0	0
denovo643699	0	0	0	0	0	0	0	0	0	0	0	0	0	0	0	0	0	0	0	0	0	0	0	0	0	0	0	0	0	0	0	0	0	0	0	0	0	0	0	0	0	0	0	0	0	0	0	0	0
denovo643762	0	0	0	0	0	0	0	0	0	0	0	0	0	0	0	0	0	0	0	0	0	0	0	0	0	0	0	0	0	0	0	0	0	0	0	0	0	0	0	0	0	0	0	0	0	0	0	0	0
denovo646422	0	0	0	0	0	0	0	0	0	0	0	0	0	0	0	0	0	0	0	0	0	0	0	0	0	0	0	0	0	0	0	0	0	0	0	0	0	0	0	0	0	0	0	0	0	0	0	0	0
denovo646565	0	0	0	0	0	0	0	0	0	0	0	0	0	0	0	0	0	0	0	0	0	0	0	0	0	0	0	0	0	0	0	0	0	0	0	0	0	0	0	0	0	0	0	0	0	0	0	0	0
denovo648205	0	0	0	0	0	0	0	0	0	0	0	0	0	0	0	0	0	0	0	0	0	0	0	0	0	0	0	0	0	0	0	0	0	0	0	0	0	0	0	0	0	0	0	0	0	0	0	0	0
denovo648919	0	0	0	0	0	0	0	0	0	0	0	0	0	0	0	0	0	0	0	0	0	0	0	0	0	0	0	0	0	0	0	0	0	0	0	0	0	0	0	0	0	0	0	0	0	0	0	0	0
denovo649218	0	0	0	0	0	0	0	0	0	0	0	0	0	0	0	0	0	0	0	0	0	0	0	0	0	0	0	0	0	0	0	0	0	0	0	0	0	0	0	0	0	0	0	0	0	0	0	0	0
denovo661583	0	0	0	0	0	0	0	0	0	0	0	0	0	0	0	0	0	0	0	0	0	0	0	0	0	0	0	0	0	0	0	0	0	0	0	0	0	0	0	0	0	0	0	0	0	0	0	0	0
denovo662784	0	0	0	0	0	0	0	0	0	0	0	0	0	0	0	0	0	0	0	0	0	0	0	0	0	0	0	0	0	0	0	0	0	0	0	0	0	0	0	0	0	0	0	0	0	0	0	0	0
denovo664259	0	0	0	0	0	0	0	0	0	0	0	0	0	0	0	0	0	0	0	0	0	0	0	0	0	0	0	0	0	0	0	0	0	0	0	0	0	0	0	0	0	0	0	0	0	0	0	0	0
denovo666433	0	0	0	0	0	0	0	0	0	0	0	0	0	0	0	0	0	0	0	0	0	0	0	0	0	0	0	0	0	0	0	0	0	0	0	0	0	0	0	0	0	0	0	0	0	0	0	0	0
denovo666439	0	0	0	0	0	0	0	0	0	0	0	0	0	0	0	0	0	0	0	0	0	0	0	0	0	0	0	0	0	0	0	0	0	0	0	0	0	0	0	0	0	0	0	0	0	0	0	0	0
denovo667021	0	0	0	0	0	0	0	0	0	0	0	0	0	0	0	0	0	0	0	0	0	0	0	0	0	0	0	0	0	0	0	0	0	0	0	0	0	0	0	0	0	0	0	0	0	0	0	0	0
denovo671329	0	0	0	0	0	0	0	0	0	0	0	0	0	0	0	0	0	0	0	0	0	0	0	0	0	0	0	0	0	0	0	0	0	0	0	0	0	0	0	0	0	0	0	0	0	0	0	0	0
denovo675800	0	0	0	0	0	0	0	0	0	0	0	0	0	0	0	0	0	0	0	0	0	0	0	0	0	0	0	0	0	0	0	0	0	0	0	0	0	0	0	0	0	0	0	0	0	0	0	0	0
denovo680262	0	0	0	0	0	0	0	0	0	0	0	0	0	0	0	0	0	0	0	0	0	0	0	0	0	0	0	0	0	0	0	0	0	0	0	0	0	0	0	0	0	0	0	0	0	0	0	0	0
denovo682440	0	0	0	0	0	0	0	0	0	0	0	0	0	0	0	0	0	0	0	0	0	0	0	0	0	0	0	0	0	0	0	0	0	0	0	0	0	0	0	0	0	0	0	0	0	0	0	0	0
denovo683455	0	0	0	0	0	0	0	0	0	0	0	0	0	0	0	0	0	0	0	0	0	0	0	0	0	0	0	0	0	0	0	0	0	0	0	0	0	0	0	0	0	0	0	0	0	0	0	0	0
denovo695098	0	0	0	0	0	0	0	0	0	0	0	0	0	0	0	0	0	0	0	0	0	0	0	0	0	0	0	0	0	0	0	0	0	0	0	0	0	0	0	0	0	0	0	0	0	0	0	0	0
denovo697376	0	0	0	0	0	0	0	0	0	0	0	0	0	0	0	0	0	0	0	0	0	0	0	0	0	0	0	0	0	0	0	0	0	0	0	0	0	0	0	0	0	0	0	0	0	0	0	0	0
denovo698479	0	0	0	0	0	0	0	0	0	0	0	0	0	0	0	0	0	0	0	0	0	0	0	0	0	0	0	0	0	0	0	0	0	0	0	0	0	0	0	0	0	0	0	0	0	0	0	0	0
denovo699663	0	0	0	0	0	0	0	0	0	0	0	0	0	0	0	0	0	0	0	0	0	0	0	0	0	0	0	0	0	0	0	0	0	0	0	0	0	0	0	0	0	0	0	0	0	0	0	0	0
denovo700093	0	0	0	0	0	0	0	0	0	0	0	0	0	0	0	0	0	0	0	0	0	0	0	0	0	0	0	0	0	0	0	0	0	0	0	0	0	0	0	0	0	0	0	0	0	0	0	0	0
denovo702453	0	0	0	0	0	0	0	0	0	0	0	0	0	0	0	0	0	0	0	0	0	0	0	0	0	0	0	0	0	0	0	0	0	0	0	0	0	0	0	0	0	0	0	0	0	0	0	0	0
denovo707269	0	0	0	0	0	0	0	0	0	0	0	0	0	0	0	0	0	0	0	0	0	0	0	0	0	0	0	0	0	0	0	0	0	0	0	0	0	0	0	0	0	0	0	0	0	0	0	0	0
denovo708190	0	0	0	0	0	0	0	0	0	0	0	0	0	0	0	0	0	0	0	0	0	0	0	0	0	0	0	0	0	0	0	0	0	0	0	0	0	0	0	0	0	0	0	0	0	0	0	0	0
denovo712537	0	0	0	0	0	0	0	0	0	0	0	0	0	0	0	0	0	0	0	0	0	0	0	0	0	0	0	0	0	0	0	0	0	0	0	0	0	0	0	0	0	0	0	0	0	0	0	0	0
denovo714396	0	0	0	0	0	0	0	0	0	0	0	0	0	0	0	0	0	0	0	0	0	0	0	0	0	0	0	0	0	0	0	0	0	0	0	0	0	0	0	0	0	0	0	0	0	0	0	0	0
denovo716165	0	0	0	0	0	0	0	0	0	0	0	0	0	0	0	0	0	0	0	0	0	0	0	0	0	0	0	0	0	0	0	0	0	0	0	0	0	0	0	0	0	0	0	0	0	0	0	0	0
denovo718306	0	0	0	0	0	0	0	0	0	0	0	0	0	0	0	0	0	0	0	0	0	0	0	0	0	0	0	0	0	0	0	0	0	0	0	0	0	0	0	0	0	0	0	0	0	0	0	0	0
denovo720956	0	0	0	0	0	0	0	0	0	0	0	0	0	0	0	0	0	0	0	0	0	0	0	0	0	0	0	0	0	0	0	0	0	0	0	0	0	0	0	0	0	0	0	0	0	0	0	0	0
denovo721485	0	0	0	0	0	0	0	0	0	0	0	0	0	0	0	0	0	0	0	0	0	0	0	0	0	0	0	0	0	0	0	0	0	0	0	0	0	0	0	0	0	0	0	0	0	0	0	0	0
denovo722917	0	0	0	0	0	0	0	0	0	0	0	0	0	0	0	0	0	0	0	0	0	0	0	0	0	0	0	0	0	0	0	0	0	0	0	0	0	0	0	0	0	0	0	0	0	0	0	0	0
denovo724656	0	0	0	0	0	0	0	0	0	0	0	0	0	0	0	0	0	0	0	0	0	0	0	0	0	0	0	0	0	0	0	0	0	0	0	0	0	0	0	0	0	0	0	0	0	0	0	0	0
denovo726064	0	0	0	0	0	0	0	0	0	0	0	0	0	0	0	0	0	0	0	0	0	0	0	0	0	0	0	0	0	0	0	0	0	0	0	0	0	0	0	0	0	0	0	0	0	0	0	0	0
denovo727953	0	0	0	0	0	0	0	0	0	0	0	0	0	0	0	0	0	0	0	0	0	0	0	0	0	0	0	0	0	0	0	0	0	0	0	0	0	0	0	0	0	0	0	0	0	0	0	0	0
denovo729235	0	0	0	0	0	0	0	0	0	0	0	0	0	0	0	0	0	0	0	0	0	0	0	0	0	0	0	0	0	0	0	0	0	0	0	0	0	0	0	0	0	0	0	0	0	0	0	0	0
denovo729330	0	0	0	0	0	0	0	0	0	0	0	0	0	0	0	0	0	0	0	0	0	0	0	0	0	0	0	0	0	0	0	0	0	0	0	0	0	0	0	0	0	0	0	0	0	0	0	0	0
denovo731260	0	0	0	0	0	0	0	0	0	0	0	0	0	0	0	0	0	0	0	0	0	0	0	0	0	0	0	0	0	0	0	0	0	0	0	0	0	0	0	0	0	0	0	0	0	0	0	0	0
denovo735911	0	0	0	0	0	0	0	0	0	0	0	0	0	0	0	0	0	0	0	0	0	0	0	0	0	0	0	0	0	0	0	0	0	0	0	0	0	0	0	0	0	0	0	0	0	0	0	0	0
denovo739062	0	0	0	0	0	0	0	0	0	0	0	0	0	0	0	0	0	0	0	0	0	0	0	0	0	0	0	0	0	0	0	0	0	0	0	0	0	0	0	0	0	0	0	0	0	0	0	0	0
denovo739925	0	0	0	0	0	0	0	0	0	0	0	0	0	0	0	0	0	0	0	0	0	0	0	0	0	0	0	0	0	0	0	0	0	0	0	0	0	0	0	0	0	0	0	0	0	0	0	0	0
denovo740243	0	0	0	0	0	0	0	0	0	0	0	0	0	0	0	0	0	0	0	0	0	0	0	0	0	0	0	0	0	0	0	0	0	0	0	0	0	0	0	0	0	0	0	0	0	0	0	0	0
denovo749135	0	0	0	0	0	0	0	0	0	0	0	0	0	0	0	0	0	0	0	0	0	0	0	0	0	0	0	0	0	0	0	0	0	0	0	0	0	0	0	0	0	0	0	0	0	0	0	0	0
denovo750262	0	0	0	0	0	0	0	0	0	0	0	0	0	0	0	0	0	0	0	0	0	0	0	0	0	0	0	0	0	0	0	0	0	0	0	0	0	0	0	0	0	0	0	0	0	0	0	0	0
denovo751820	0	0	0	0	0	0	0	0	0	0	0	0	0	0	0	0	0	0	0	0	0	0	0	0	0	0	0	0	0	0	0	0	0	0	0	0	0	0	0	0	0	0	0	0	0	0	0	0	0
denovo752995	0	0	0	0	0	0	0	0	0	0	0	0	0	0	0	0	0	0	0	0	0	0	0	0	0	0	0	0	0	0	0	0	0	0	0	0	0	0	0	0	0	0	0	0	0	0	0	0	0
denovo758530	0	0	0	0	0	0	0	0	0	0	0	0	0	0	0	0	0	0	0	0	0	0	0	0	0	0	0	0	0	0	0	0	0	0	0	0	0	0	0	0	0	0	0	0	0	0	0	0	0
denovo763107	0	0	0	0	0	0	0	0	0	0	0	0	0	0	0	0	0	0	0	0	0	0	0	0	0	0	0	0	0	0	0	0	0	0	0	0	0	0	0	0	0	0	0	0	0	0	0	0	0
denovo764758	0	0	0	0	0	0	0	0	0	0	0	0	0	0	0	0	0	0	0	0	0	0	0	0	0	0	0	0	0	0	0	0	0	0	0	0	0	0	0	0	0	0	0	0	0	0	0	0	0
denovo767296	0	0	0	0	0	0	0	0	0	0	0	0	0	0	0	0	0	0	0	0	0	0	0	0	0	0	0	0	0	0	0	0	0	0	0	0	0	0	0	0	0	0	0	0	0	0	0	0	0
denovo768825	0	0	0	0	0	0	0	0	0	0	0	0	0	0	0	0	0	0	0	0	0	0	0	0	0	0	0	0	0	0	0	0	0	0	0	0	0	0	0	0	0	0	0	0	0	0	0	0	0
denovo775019	0	0	0	0	0	0	0	0	0	0	0	0	0	0	0	0	0	0	0	0	0	0	0	0	0	0	0	0	0	0	0	0	0	0	0	0	0	0	0	0	0	0	0	0	0	0	0	0	0
denovo775378	0	0	0	0	0	0	0	0	0	0	0	0	0	0	0	0	0	0	0	0	0	0	0	0	0	0	0	0	0	0	0	0	0	0	0	0	0	0	0	0	0	0	0	0	0	0	0	0	0
denovo775469	0	0	0	0	0	0	0	0	0	0	0	0	0	0	0	0	0	0	0	0	0	0	0	0	0	0	0	0	0	0	0	0	0	0	0	0	0	0	0	0	0	0	0	0	0	0	0	0	0
denovo780188	0	0	0	0	0	0	0	0	0	0	0	0	0	0	0	0	0	0	0	0	0	0	0	0	0	0	0	0	0	0	0	0	0	0	0	0	0	0	0	0	0	0	0	0	0	0	0	0	0
denovo780327	0	0	0	0	0	0	0	0	0	0	0	0	0	0	0	0	0	0	0	0	0	0	0	0	0	0	0	0	0	0	0	0	0	0	0	0	0	0	0	0	0	0	0	0	0	0	0	0	0
denovo785924	0	0	0	0	0	0	0	0	0	0	0	0	0	0	0	0	0	0	0	0	0	0	0	0	0	0	0	0	0	0	0	0	0	0	0	0	0	0	0	0	0	0	0	0	0	0	0	0	0
denovo786228	0	0	0	0	0	0	0	0	0	0	0	0	0	0	0	0	0	0	0	0	0	0	0	0	0	0	0	0	0	0	0	0	0	0	0	0	0	0	0	0	0	0	0	0	0	0	0	0	0
denovo787831	0	0	0	0	0	0	0	0	0	0	0	0	0	0	0	0	0	0	0	0	0	0	0	0	0	0	0	0	0	0	0	0	0	0	0	0	0	0	0	0	0	0	0	0	0	0	0	0	0
denovo797093	0	0	0	0	0	0	0	0	0	0	0	0	0	0	0	0	0	0	0	0	0	0	0	0	0	0	0	0	0	0	0	0	0	0	0	0	0	0	0	0	0	0	0	0	0	0	0	0	0
denovo797319	0	0	0	0	0	0	0	0	0	0	0	0	0	0	0	0	0	0	0	0	0	0	0	0	0	0	0	0	0	0	0	0	0	0	0	0	0	0	0	0	0	0	0	0	0	0	0	0	0
denovo799970	0	0	0	0	0	0	0	0	0	0	0	0	0	0	0	0	0	0	0	0	0	0	0	0	0	0	0	0	0	0	0	0	0	0	0	0	0	0	0	0	0	0	0	0	0	0	0	0	0
denovo802099	0	0	0	0	0	0	0	0	0	0	0	0	0	0	0	0	0	0	0	0	0	0	0	0	0	0	0	0	0	0	0	0	0	0	0	0	0	0	0	0	0	0	0	0	0	0	0	0	0
denovo813405	0	0	0	0	0	0	0	0	0	0	0	0	0	0	0	0	0	0	0	0	0	0	0	0	0	0	0	0	0	0	0	0	0	0	0	0	0	0	0	0	0	0	0	0	0	0	0	0	0
denovo816937	0	0	0	0	0	0	0	0	0	0	0	0	0	0	0	0	0	0	0	0	0	0	0	0	0	0	0	0	0	0	0	0	0	0	0	0	0	0	0	0	0	0	0	0	0	0	0	0	0
denovo818356	0	0	0	0	0	0	0	0	0	0	0	0	0	0	0	0	0	0	0	0	0	0	0	0	0	0	0	0	0	0	0	0	0	0	0	0	0	0	0	0	0	0	0	0	0	0	0	0	0
denovo818947	0	0	0	0	0	0	0	0	0	0	0	0	0	0	0	0	0	0	0	0	0	0	0	0	0	0	0	0	0	0	0	0	0	0	0	0	0	0	0	0	0	0	0	0	0	0	0	0	0
denovo820429	0	0	0	0	0	0	0	0	0	0	0	0	0	0	0	0	0	0	0	0	0	0	0	0	0	0	0	0	0	0	0	0	0	0	0	0	0	0	0	0	0	0	0	0	0	0	0	0	0
denovo828521	0	0	0	0	0	0	0	0	0	0	0	0	0	0	0	0	0	0	0	0	0	0	0	0	0	0	0	0	0	0	0	0	0	0	0	0	0	0	0	0	0	0	0	0	0	0	0	0	0
denovo831413	0	0	0	0	0	0	0	0	0	0	0	0	0	0	0	0	0	0	0	0	0	0	0	0	0	0	0	0	0	0	0	0	0	0	0	0	0	0	0	0	0	0	0	0	0	0	0	0	0
denovo834106	0	0	0	0	0	0	0	0	0	0	0	0	0	0	0	0	0	0	0	0	0	0	0	0	0	0	0	0	0	0	0	0	0	0	0	0	0	0	0	0	0	0	0	0	0	0	0	0	0
denovo835789	0	0	0	0	0	0	0	0	0	0	0	0	0	0	0	0	0	0	0	0	0	0	0	0	0	0	0	0	0	0	0	0	0	0	0	0	0	0	0	0	0	0	0	0	0	0	0	0	0
denovo836312	0	0	0	0	0	0	0	0	0	0	0	0	0	0	0	0	0	0	0	0	0	0	0	0	0	0	0	0	0	0	0	0	0	0	0	0	0	0	0	0	0	0	0	0	0	0	0	0	0
denovo837655	0	0	0	0	0	0	0	0	0	0	0	0	0	0	0	0	0	0	0	0	0	0	0	0	0	0	0	0	0	0	0	0	0	0	0	0	0	0	0	0	0	0	0	0	0	0	0	0	0
denovo840336	0	0	0	0	0	0	0	0	0	0	0	0	0	0	0	0	0	0	0	0	0	0	0	0	0	0	0	0	0	0	0	0	0	0	0	0	0	0	0	0	0	0	0	0	0	0	0	0	0
denovo841198	0	0	0	0	0	0	0	0	0	0	0	0	0	0	0	0	0	0	0	0	0	0	0	0	0	0	0	0	0	0	0	0	0	0	0	0	0	0	0	0	0	0	0	0	0	0	0	0	0
denovo844638	0	0	0	0	0	0	0	0	0	0	0	0	0	0	0	0	0	0	0	0	0	0	0	0	0	0	0	0	0	0	0	0	0	0	0	0	0	0	0	0	0	0	0	0	0	0	0	0	0
denovo845730	0	0	0	0	0	0	0	0	0	0	0	0	0	0	0	0	0	0	0	0	0	0	0	0	0	0	0	0	0	0	0	0	0	0	0	0	0	0	0	0	0	0	0	0	0	0	0	0	0
denovo850255	0	0	0	0	0	0	0	0	0	0	0	0	0	0	0	0	0	0	0	0	0	0	0	0	0	0	0	0	0	0	0	0	0	0	0	0	0	0	0	0	0	0	0	0	0	0	0	0	0
denovo853064	0	0	0	0	0	0	0	0	0	0	0	0	0	0	0	0	0	0	0	0	0	0	0	0	0	0	0	0	0	0	0	0	0	0	0	0	0	0	0	0	0	0	0	0	0	0	0	0	0
denovo853727	0	0	0	0	0	0	0	0	0	0	0	0	0	0	0	0	0	0	0	0	0	0	0	0	0	0	0	0	0	0	0	0	0	0	0	0	0	0	0	0	0	0	0	0	0	0	0	0	0
denovo855034	0	0	0	0	0	0	0	0	0	0	0	0	0	0	0	0	0	0	0	0	0	0	0	0	0	0	0	0	0	0	0	0	0	0	0	0	0	0	0	0	0	0	0	0	0	0	0	0	0
denovo857118	0	0	0	0	0	0	0	0	0	0	0	0	0	0	0	0	0	0	0	0	0	0	0	0	0	0	0	0	0	0	0	0	0	0	0	0	0	0	0	0	0	0	0	0	0	0	0	0	0
denovo858241	0	0	0	0	0	0	0	0	0	0	0	0	0	0	0	0	0	0	0	0	0	0	0	0	0	0	0	0	0	0	0	0	0	0	0	0	0	0	0	0	0	0	0	0	0	0	0	0	0
denovo861000	0	0	0	0	0	0	0	0	0	0	0	0	0	0	0	0	0	0	0	0	0	0	0	0	0	0	0	0	0	0	0	0	0	0	0	0	0	0	0	0	0	0	0	0	0	0	0	0	0
denovo862977	0	0	0	0	0	0	0	0	0	0	0	0	0	0	0	0	0	0	0	0	0	0	0	0	0	0	0	0	0	0	0	0	0	0	0	0	0	0	0	0	0	0	0	0	0	0	0	0	0
denovo863160	0	0	0	0	0	0	0	0	0	0	0	0	0	0	0	0	0	0	0	0	0	0	0	0	0	0	0	0	0	0	0	0	0	0	0	0	0	0	0	0	0	0	0	0	0	0	0	0	0
denovo865483	0	0	0	0	0	0	0	0	0	0	0	0	0	0	0	0	0	0	0	0	0	0	0	0	0	0	0	0	0	0	0	0	0	0	0	0	0	0	0	0	0	0	0	0	0	0	0	0	0
denovo867646	0	0	0	0	0	0	0	0	0	0	0	0	0	0	0	0	0	0	0	0	0	0	0	0	0	0	0	0	0	0	0	0	0	0	0	0	0	0	0	0	0	0	0	0	0	0	0	0	0
denovo868776	0	0	0	0	0	0	0	0	0	0	0	0	0	0	0	0	0	0	0	0	0	0	0	0	0	0	0	0	0	0	0	0	0	0	0	0	0	0	0	0	0	0	0	0	0	0	0	0	0
denovo882150	0	0	0	0	0	0	0	0	0	0	0	0	0	0	0	0	0	0	0	0	0	0	0	0	0	0	0	0	0	0	0	0	0	0	0	0	0	0	0	0	0	0	0	0	0	0	0	0	0
denovo883111	0	0	0	0	0	0	0	0	0	0	0	0	0	0	0	0	0	0	0	0	0	0	0	0	0	0	0	0	0	0	0	0	0	0	0	0	0	0	0	0	0	0	0	0	0	0	0	0	0
denovo883665	0	0	0	0	0	0	0	0	0	0	0	0	0	0	0	0	0	0	0	0	0	0	0	0	0	0	0	0	0	0	0	0	0	0	0	0	0	0	0	0	0	0	0	0	0	0	0	0	0
denovo891564	0	0	0	0	0	0	0	0	0	0	0	0	0	0	0	0	0	0	0	0	0	0	0	0	0	0	0	0	0	0	0	0	0	0	0	0	0	0	0	0	0	0	0	0	0	0	0	0	0
denovo892312	0	0	0	0	0	0	0	0	0	0	0	0	0	0	0	0	0	0	0	0	0	0	0	0	0	0	0	0	0	0	0	0	0	0	0	0	0	0	0	0	0	0	0	0	0	0	0	0	0
denovo893622	0	0	0	0	0	0	0	0	0	0	0	0	0	0	0	0	0	0	0	0	0	0	0	0	0	0	0	0	0	0	0	0	0	0	0	0	0	0	0	0	0	0	0	0	0	0	0	0	0
denovo893968	0	0	0	0	0	0	0	0	0	0	0	0	0	0	0	0	0	0	0	0	0	0	0	0	0	0	0	0	0	0	0	0	0	0	0	0	0	0	0	0	0	0	0	0	0	0	0	0	0
denovo895833	0	0	0	0	0	0	0	0	0	0	0	0	0	0	0	0	0	0	0	0	0	0	0	0	0	0	0	0	0	0	0	0	0	0	0	0	0	0	0	0	0	0	0	0	0	0	0	0	0
denovo895979	0	0	0	0	0	0	0	0	0	0	0	0	0	0	0	0	0	0	0	0	0	0	0	0	0	0	0	0	0	0	0	0	0	0	0	0	0	0	0	0	0	0	0	0	0	0	0	0	0
denovo897316	0	0	0	0	0	0	0	0	0	0	0	0	0	0	0	0	0	0	0	0	0	0	0	0	0	0	0	0	0	0	0	0	0	0	0	0	0	0	0	0	0	0	0	0	0	0	0	0	0
denovo900986	0	0	0	0	0	0	0	0	0	0	0	0	0	0	0	0	0	0	0	0	0	0	0	0	0	0	0	0	0	0	0	0	0	0	0	0	0	0	0	0	0	0	0	0	0	0	0	0	0
denovo905859	0	0	0	0	0	0	0	0	0	0	0	0	0	0	0	0	0	0	0	0	0	0	0	0	0	0	0	0	0	0	0	0	0	0	0	0	0	0	0	0	0	0	0	0	0	0	0	0	0
denovo909806	0	0	0	0	0	0	0	0	0	0	0	0	0	0	0	0	0	0	0	0	0	0	0	0	0	0	0	0	0	0	0	0	0	0	0	0	0	0	0	0	0	0	0	0	0	0	0	0	0
denovo915723	0	0	0	0	0	0	0	0	0	0	0	0	0	0	0	0	0	0	0	0	0	0	0	0	0	0	0	0	0	0	0	0	0	0	0	0	0	0	0	0	0	0	0	0	0	0	0	0	0
denovo916038	0	0	0	0	0	0	0	0	0	0	0	0	0	0	0	0	0	0	0	0	0	0	0	0	0	0	0	0	0	0	0	0	0	0	0	0	0	0	0	0	0	0	0	0	0	0	0	0	0
denovo918627	0	0	0	0	0	0	0	0	0	0	0	0	0	0	0	0	0	0	0	0	0	0	0	0	0	0	0	0	0	0	0	0	0	0	0	0	0	0	0	0	0	0	0	0	0	0	0	0	0
denovo922073	0	0	0	0	0	0	0	0	0	0	0	0	0	0	0	0	0	0	0	0	0	0	0	0	0	0	0	0	0	0	0	0	0	0	0	0	0	0	0	0	0	0	0	0	0	0	0	0	0
denovo924705	0	0	0	0	0	0	0	0	0	0	0	0	0	0	0	0	0	0	0	0	0	0	0	0	0	0	0	0	0	0	0	0	0	0	0	0	0	0	0	0	0	0	0	0	0	0	0	0	0
denovo924839	0	0	0	0	0	0	0	0	0	0	0	0	0	0	0	0	0	0	0	0	0	0	0	0	0	0	0	0	0	0	0	0	0	0	0	0	0	0	0	0	0	0	0	0	0	0	0	0	0
denovo924990	0	0	0	0	0	0	0	0	0	0	0	0	0	0	0	0	0	0	0	0	0	0	0	0	0	0	0	0	0	0	0	0	0	0	0	0	0	0	0	0	0	0	0	0	0	0	0	0	0
denovo929031	0	0	0	0	0	0	0	0	0	0	0	0	0	0	0	0	0	0	0	0	0	0	0	0	0	0	0	0	0	0	0	0	0	0	0	0	0	0	0	0	0	0	0	0	0	0	0	0	0
denovo934856	0	0	0	0	0	0	0	0	0	0	0	0	0	0	0	0	0	0	0	0	0	0	0	0	0	0	0	0	0	0	0	0	0	0	0	0	0	0	0	0	0	0	0	0	0	0	0	0	0
denovo935720	0	0	0	0	0	0	0	0	0	0	0	0	0	0	0	0	0	0	0	0	0	0	0	0	0	0	0	0	0	0	0	0	0	0	0	0	0	0	0	0	0	0	0	0	0	0	0	0	0
denovo937460	0	0	0	0	0	0	0	0	0	0	0	0	0	0	0	0	0	0	0	0	0	0	0	0	0	0	0	0	0	0	0	0	0	0	0	0	0	0	0	0	0	0	0	0	0	0	0	0	0
denovo938914	0	0	0	0	0	0	0	0	0	0	0	0	0	0	0	0	0	0	0	0	0	0	0	0	0	0	0	0	0	0	0	0	0	0	0	0	0	0	0	0	0	0	0	0	0	0	0	0	0
denovo940641	0	0	0	0	0	0	0	0	0	0	0	0	0	0	0	0	0	0	0	0	0	0	0	0	0	0	0	0	0	0	0	0	0	0	0	0	0	0	0	0	0	0	0	0	0	0	0	0	0
denovo941558	0	0	0	0	0	0	0	0	0	0	0	0	0	0	0	0	0	0	0	0	0	0	0	0	0	0	0	0	0	0	0	0	0	0	0	0	0	0	0	0	0	0	0	0	0	0	0	0	0
denovo942272	0	0	0	0	0	0	0	0	0	0	0	0	0	0	0	0	0	0	0	0	0	0	0	0	0	0	0	0	0	0	0	0	0	0	0	0	0	0	0	0	0	0	0	0	0	0	0	0	0
denovo945246	0	0	0	0	0	0	0	0	0	0	0	0	0	0	0	0	0	0	0	0	0	0	0	0	0	0	0	0	0	0	0	0	0	0	0	0	0	0	0	0	0	0	0	0	0	0	0	0	0
denovo947715	0	0	0	0	0	0	0	0	0	0	0	0	0	0	0	0	0	0	0	0	0	0	0	0	0	0	0	0	0	0	0	0	0	0	0	0	0	0	0	0	0	0	0	0	0	0	0	0	0
denovo948917	0	0	0	0	0	0	0	0	0	0	0	0	0	0	0	0	0	0	0	0	0	0	0	0	0	0	0	0	0	0	0	0	0	0	0	0	0	0	0	0	0	0	0	0	0	0	0	0	0
denovo949528	0	0	0	0	0	0	0	0	0	0	0	0	0	0	0	0	0	0	0	0	0	0	0	0	0	0	0	0	0	0	0	0	0	0	0	0	0	0	0	0	0	0	0	0	0	0	0	0	0
denovo952126	0	0	0	0	0	0	0	0	0	0	0	0	0	0	0	0	0	0	0	0	0	0	0	0	0	0	0	0	0	0	0	0	0	0	0	0	0	0	0	0	0	0	0	0	0	0	0	0	0
denovo953214	0	0	0	0	0	0	0	0	0	0	0	0	0	0	0	0	0	0	0	0	0	0	0	0	0	0	0	0	0	0	0	0	0	0	0	0	0	0	0	0	0	0	0	0	0	0	0	0	0
denovo956141	0	0	0	0	0	0	0	0	0	0	0	0	0	0	0	0	0	0	0	0	0	0	0	0	0	0	0	0	0	0	0	0	0	0	0	0	0	0	0	0	0	0	0	0	0	0	0	0	0
denovo957845	0	0	0	0	0	0	0	0	0	0	0	0	0	0	0	0	0	0	0	0	0	0	0	0	0	0	0	0	0	0	0	0	0	0	0	0	0	0	0	0	0	0	0	0	0	0	0	0	0
denovo959017	0	0	0	0	0	0	0	0	0	0	0	0	0	0	0	0	0	0	0	0	0	0	0	0	0	0	0	0	0	0	0	0	0	0	0	0	0	0	0	0	0	0	0	0	0	0	0	0	0
denovo959646	0	0	0	0	0	0	0	0	0	0	0	0	0	0	0	0	0	0	0	0	0	0	0	0	0	0	0	0	0	0	0	0	0	0	0	0	0	0	0	0	0	0	0	0	0	0	0	0	0
denovo960179	0	0	0	0	0	0	0	0	0	0	0	0	0	0	0	0	0	0	0	0	0	0	0	0	0	0	0	0	0	0	0	0	0	0	0	0	0	0	0	0	0	0	0	0	0	0	0	0	0
denovo960980	0	0	0	0	0	0	0	0	0	0	0	0	0	0	0	0	0	0	0	0	0	0	0	0	0	0	0	0	0	0	0	0	0	0	0	0	0	0	0	0	0	0	0	0	0	0	0	0	0
denovo961137	0	0	0	0	0	0	0	0	0	0	0	0	0	0	0	0	0	0	0	0	0	0	0	0	0	0	0	0	0	0	0	0	0	0	0	0	0	0	0	0	0	0	0	0	0	0	0	0	0
denovo962507	0	0	0	0	0	0	0	0	0	0	0	0	0	0	0	0	0	0	0	0	0	0	0	0	0	0	0	0	0	0	0	0	0	0	0	0	0	0	0	0	0	0	0	0	0	0	0	0	0
denovo964456	0	0	0	0	0	0	0	0	0	0	0	0	0	0	0	0	0	0	0	0	0	0	0	0	0	0	0	0	0	0	0	0	0	0	0	0	0	0	0	0	0	0	0	0	0	0	0	0	0
denovo965194	0	0	0	0	0	0	0	0	0	0	0	0	0	0	0	0	0	0	0	0	0	0	0	0	0	0	0	0	0	0	0	0	0	0	0	0	0	0	0	0	0	0	0	0	0	0	0	0	0
denovo965429	0	0	0	0	0	0	0	0	0	0	0	0	0	0	0	0	0	0	0	0	0	0	0	0	0	0	0	0	0	0	0	0	0	0	0	0	0	0	0	0	0	0	0	0	0	0	0	0	0
denovo966409	0	0	0	0	0	0	0	0	0	0	0	0	0	0	0	0	0	0	0	0	0	0	0	0	0	0	0	0	0	0	0	0	0	0	0	0	0	0	0	0	0	0	0	0	0	0	0	0	0
denovo967238	0	0	0	0	0	0	0	0	0	0	0	0	0	0	0	0	0	0	0	0	0	0	0	0	0	0	0	0	0	0	0	0	0	0	0	0	0	0	0	0	0	0	0	0	0	0	0	0	0
denovo969926	0	0	0	0	0	0	0	0	0	0	0	0	0	0	0	0	0	0	0	0	0	0	0	0	0	0	0	0	0	0	0	0	0	0	0	0	0	0	0	0	0	0	0	0	0	0	0	0	0
denovo972091	0	0	0	0	0	0	0	0	0	0	0	0	0	0	0	0	0	0	0	0	0	0	0	0	0	0	0	0	0	0	0	0	0	0	0	0	0	0	0	0	0	0	0	0	0	0	0	0	0
denovo973447	0	0	0	0	0	0	0	0	0	0	0	0	0	0	0	0	0	0	0	0	0	0	0	0	0	0	0	0	0	0	0	0	0	0	0	0	0	0	0	0	0	0	0	0	0	0	0	0	0
denovo975832	0	0	0	0	0	0	0	0	0	0	0	0	0	0	0	0	0	0	0	0	0	0	0	0	0	0	0	0	0	0	0	0	0	0	0	0	0	0	0	0	0	0	0	0	0	0	0	0	0
denovo979657	0	0	0	0	0	0	0	0	0	0	0	0	0	0	0	0	0	0	0	0	0	0	0	0	0	0	0	0	0	0	0	0	0	0	0	0	0	0	0	0	0	0	0	0	0	0	0	0	0
denovo985207	0	0	0	0	0	0	0	0	0	0	0	0	0	0	0	0	0	0	0	0	0	0	0	0	0	0	0	0	0	0	0	0	0	0	0	0	0	0	0	0	0	0	0	0	0	0	0	0	0
denovo986043	0	0	0	0	0	0	0	0	0	0	0	0	0	0	0	0	0	0	0	0	0	0	0	0	0	0	0	0	0	0	0	0	0	0	0	0	0	0	0	0	0	0	0	0	0	0	0	0	0
denovo987403	0	0	0	0	0	0	0	0	0	0	0	0	0	0	0	0	0	0	0	0	0	0	0	0	0	0	0	0	0	0	0	0	0	0	0	0	0	0	0	0	0	0	0	0	0	0	0	0	0
denovo988289	0	0	0	0	0	0	0	0	0	0	0	0	0	0	0	0	0	0	0	0	0	0	0	0	0	0	0	0	0	0	0	0	0	0	0	0	0	0	0	0	0	0	0	0	0	0	0	0	0
denovo990291	0	0	0	0	0	0	0	0	0	0	0	0	0	0	0	0	0	0	0	0	0	0	0	0	0	0	0	0	0	0	0	0	0	0	0	0	0	0	0	0	0	0	0	0	0	0	0	0	0
denovo991299	0	0	0	0	0	0	0	0	0	0	0	0	0	0	0	0	0	0	0	0	0	0	0	0	0	0	0	0	0	0	0	0	0	0	0	0	0	0	0	0	0	0	0	0	0	0	0	0	0
denovo993748	0	0	0	0	0	0	0	0	0	0	0	0	0	0	0	0	0	0	0	0	0	0	0	0	0	0	0	0	0	0	0	0	0	0	0	0	0	0	0	0	0	0	0	0	0	0	0	0	0
denovo996470	0	0	0	0	0	0	0	0	0	0	0	0	0	0	0	0	0	0	0	0	0	0	0	0	0	0	0	0	0	0	0	0	0	0	0	0	0	0	0	0	0	0	0	0	0	0	0	0	0
denovo1000029	0	0	0	0	0	0	0	0	0	0	0	0	0	0	0	0	0	0	0	0	0	0	0	0	0	0	0	0	0	0	0	0	0	0	0	0	0	0	0	0	0	0	0	0	0	0	0	0	0
denovo1000326	0	0	0	0	0	0	0	0	0	0	0	0	0	0	0	0	0	0	0	0	0	0	0	0	0	0	0	0	0	0	0	0	0	0	0	0	0	0	0	0	0	0	0	0	0	0	0	0	0
denovo1001236	0	0	0	0	0	0	0	0	0	0	0	0	0	0	0	0	0	0	0	0	0	0	0	0	0	0	0	0	0	0	0	0	0	0	0	0	0	0	0	0	0	0	0	0	0	0	0	0	0
denovo1003492	0	0	0	0	0	0	0	0	0	0	0	0	0	0	0	0	0	0	0	0	0	0	0	0	0	0	0	0	0	0	0	0	0	0	0	0	0	0	0	0	0	0	0	0	0	0	0	0	0
denovo1005252	0	0	0	0	0	0	0	0	0	0	0	0	0	0	0	0	0	0	0	0	0	0	0	0	0	0	0	0	0	0	0	0	0	0	0	0	0	0	0	0	0	0	0	0	0	0	0	0	0
denovo1006704	0	0	0	0	0	0	0	0	0	0	0	0	0	0	0	0	0	0	0	0	0	0	0	0	0	0	0	0	0	0	0	0	0	0	0	0	0	0	0	0	0	0	0	0	0	0	0	0	0
denovo1009592	0	0	0	0	0	0	0	0	0	0	0	0	0	0	0	0	0	0	0	0	0	0	0	0	0	0	0	0	0	0	0	0	0	0	0	0	0	0	0	0	0	0	0	0	0	0	0	0	0
denovo1011408	0	0	0	0	0	0	0	0	0	0	0	0	0	0	0	0	0	0	0	0	0	0	0	0	0	0	0	0	0	0	0	0	0	0	0	0	0	0	0	0	0	0	0	0	0	0	0	0	0
denovo1011447	0	0	0	0	0	0	0	0	0	0	0	0	0	0	0	0	0	0	0	0	0	0	0	0	0	0	0	0	0	0	0	0	0	0	0	0	0	0	0	0	0	0	0	0	0	0	0	0	0
denovo1020229	0	0	0	0	0	0	0	0	0	0	0	0	0	0	0	0	0	0	0	0	0	0	0	0	0	0	0	0	0	0	0	0	0	0	0	0	0	0	0	0	0	0	0	0	0	0	0	0	0
denovo1026001	0	0	0	0	0	0	0	0	0	0	0	0	0	0	0	0	0	0	0	0	0	0	0	0	0	0	0	0	0	0	0	0	0	0	0	0	0	0	0	0	0	0	0	0	0	0	0	0	0
denovo1029432	0	0	0	0	0	0	0	0	0	0	0	0	0	0	0	0	0	0	0	0	0	0	0	0	0	0	0	0	0	0	0	0	0	0	0	0	0	0	0	0	0	0	0	0	0	0	0	0	0
denovo1031803	0	0	0	0	0	0	0	0	0	0	0	0	0	0	0	0	0	0	0	0	0	0	0	0	0	0	0	0	0	0	0	0	0	0	0	0	0	0	0	0	0	0	0	0	0	0	0	0	0
denovo1034987	0	0	0	0	0	0	0	0	0	0	0	0	0	0	0	0	0	0	0	0	0	0	0	0	0	0	0	0	0	0	0	0	0	0	0	0	0	0	0	0	0	0	0	0	0	0	0	0	0
denovo1036604	0	0	0	0	0	0	0	0	0	0	0	0	0	0	0	0	0	0	0	0	0	0	0	0	0	0	0	0	0	0	0	0	0	0	0	0	0	0	0	0	0	0	0	0	0	0	0	0	0
denovo1039470	0	0	0	0	0	0	0	0	0	0	0	0	0	0	0	0	0	0	0	0	0	0	0	0	0	0	0	0	0	0	0	0	0	0	0	0	0	0	0	0	0	0	0	0	0	0	0	0	0
denovo1041623	0	0	0	0	0	0	0	0	0	0	0	0	0	0	0	0	0	0	0	0	0	0	0	0	0	0	0	0	0	0	0	0	0	0	0	0	0	0	0	0	0	0	0	0	0	0	0	0	0
denovo1046501	0	0	0	0	0	0	0	0	0	0	0	0	0	0	0	0	0	0	0	0	0	0	0	0	0	0	0	0	0	0	0	0	0	0	0	0	0	0	0	0	0	0	0	0	0	0	0	0	0
denovo1048051	0	0	0	0	0	0	0	0	0	0	0	0	0	0	0	0	0	0	0	0	0	0	0	0	0	0	0	0	0	0	0	0	0	0	0	0	0	0	0	0	0	0	0	0	0	0	0	0	0
denovo1049280	0	0	0	0	0	0	0	0	0	0	0	0	0	0	0	0	0	0	0	0	0	0	0	0	0	0	0	0	0	0	0	0	0	0	0	0	0	0	0	0	0	0	0	0	0	0	0	0	0
denovo1052197	0	0	0	0	0	0	0	0	0	0	0	0	0	0	0	0	0	0	0	0	0	0	0	0	0	0	0	0	0	0	0	0	0	0	0	0	0	0	0	0	0	0	0	0	0	0	0	0	0
denovo1053063	0	0	0	0	0	0	0	0	0	0	0	0	0	0	0	0	0	0	0	0	0	0	0	0	0	0	0	0	0	0	0	0	0	0	0	0	0	0	0	0	0	0	0	0	0	0	0	0	0
denovo1053645	0	0	0	0	0	0	0	0	0	0	0	0	0	0	0	0	0	0	0	0	0	0	0	0	0	0	0	0	0	0	0	0	0	0	0	0	0	0	0	0	0	0	0	0	0	0	0	0	0
denovo1053834	0	0	0	0	0	0	0	0	0	0	0	0	0	0	0	0	0	0	0	0	0	0	0	0	0	0	0	0	0	0	0	0	0	0	0	0	0	0	0	0	0	0	0	0	0	0	0	0	0
denovo1055776	0	0	0	0	0	0	0	0	0	0	0	0	0	0	0	0	0	0	0	0	0	0	0	0	0	0	0	0	0	0	0	0	0	0	0	0	0	0	0	0	0	0	0	0	0	0	0	0	0
denovo1059180	0	0	0	0	0	0	0	0	0	0	0	0	0	0	0	0	0	0	0	0	0	0	0	0	0	0	0	0	0	0	0	0	0	0	0	0	0	0	0	0	0	0	0	0	0	0	0	0	0
denovo1061992	0	0	0	0	0	0	0	0	0	0	0	0	0	0	0	0	0	0	0	0	0	0	0	0	0	0	0	0	0	0	0	0	0	0	0	0	0	0	0	0	0	0	0	0	0	0	0	0	0
denovo1065657	0	0	0	0	0	0	0	0	0	0	0	0	0	0	0	0	0	0	0	0	0	0	0	0	0	0	0	0	0	0	0	0	0	0	0	0	0	0	0	0	0	0	0	0	0	0	0	0	0
denovo1066041	0	0	0	0	0	0	0	0	0	0	0	0	0	0	0	0	0	0	0	0	0	0	0	0	0	0	0	0	0	0	0	0	0	0	0	0	0	0	0	0	0	0	0	0	0	0	0	0	0
denovo1066135	0	0	0	0	0	0	0	0	0	0	0	0	0	0	0	0	0	0	0	0	0	0	0	0	0	0	0	0	0	0	0	0	0	0	0	0	0	0	0	0	0	0	0	0	0	0	0	0	0
denovo1066415	0	0	0	0	0	0	0	0	0	0	0	0	0	0	0	0	0	0	0	0	0	0	0	0	0	0	0	0	0	0	0	0	0	0	0	0	0	0	0	0	0	0	0	0	0	0	0	0	0
denovo1068733	0	0	0	0	0	0	0	0	0	0	0	0	0	0	0	0	0	0	0	0	0	0	0	0	0	0	0	0	0	0	0	0	0	0	0	0	0	0	0	0	0	0	0	0	0	0	0	0	0
denovo1071297	0	0	0	0	0	0	0	0	0	0	0	0	0	0	0	0	0	0	0	0	0	0	0	0	0	0	0	0	0	0	0	0	0	0	0	0	0	0	0	0	0	0	0	0	0	0	0	0	0
denovo1078091	0	0	0	0	0	0	0	0	0	0	0	0	0	0	0	0	0	0	0	0	0	0	0	0	0	0	0	0	0	0	0	0	0	0	0	0	0	0	0	0	0	0	0	0	0	0	0	0	0
denovo1078729	0	0	0	0	0	0	0	0	0	0	0	0	0	0	0	0	0	0	0	0	0	0	0	0	0	0	0	0	0	0	0	0	0	0	0	0	0	0	0	0	0	0	0	0	0	0	0	0	0
denovo1080980	0	0	0	0	0	0	0	0	0	0	0	0	0	0	0	0	0	0	0	0	0	0	0	0	0	0	0	0	0	0	0	0	0	0	0	0	0	0	0	0	0	0	0	0	0	0	0	0	0
denovo1085380	0	0	0	0	0	0	0	0	0	0	0	0	0	0	0	0	0	0	0	0	0	0	0	0	0	0	0	0	0	0	0	0	0	0	0	0	0	0	0	0	0	0	0	0	0	0	0	0	0
denovo1085663	0	0	0	0	0	0	0	0	0	0	0	0	0	0	0	0	0	0	0	0	0	0	0	0	0	0	0	0	0	0	0	0	0	0	0	0	0	0	0	0	0	0	0	0	0	0	0	0	0
denovo1085837	0	0	0	0	0	0	0	0	0	0	0	0	0	0	0	0	0	0	0	0	0	0	0	0	0	0	0	0	0	0	0	0	0	0	0	0	0	0	0	0	0	0	0	0	0	0	0	0	0
denovo1085876	0	0	0	0	0	0	0	0	0	0	0	0	0	0	0	0	0	0	0	0	0	0	0	0	0	0	0	0	0	0	0	0	0	0	0	0	0	0	0	0	0	0	0	0	0	0	0	0	0
denovo1086150	0	0	0	0	0	0	0	0	0	0	0	0	0	0	0	0	0	0	0	0	0	0	0	0	0	0	0	0	0	0	0	0	0	0	0	0	0	0	0	0	0	0	0	0	0	0	0	0	0
denovo1093866	0	0	0	0	0	0	0	0	0	0	0	0	0	0	0	0	0	0	0	0	0	0	0	0	0	0	0	0	0	0	0	0	0	0	0	0	0	0	0	0	0	0	0	0	0	0	0	0	0
denovo1099732	0	0	0	0	0	0	0	0	0	0	0	0	0	0	0	0	0	0	0	0	0	0	0	0	0	0	0	0	0	0	0	0	0	0	0	0	0	0	0	0	0	0	0	0	0	0	0	0	0
denovo1107868	0	0	0	0	0	0	0	0	0	0	0	0	0	0	0	0	0	0	0	0	0	0	0	0	0	0	0	0	0	0	0	0	0	0	0	0	0	0	0	0	0	0	0	0	0	0	0	0	0
denovo1109047	0	0	0	0	0	0	0	0	0	0	0	0	0	0	0	0	0	0	0	0	0	0	0	0	0	0	0	0	0	0	0	0	0	0	0	0	0	0	0	0	0	0	0	0	0	0	0	0	0
denovo1109749	0	0	0	0	0	0	0	0	0	0	0	0	0	0	0	0	0	0	0	0	0	0	0	0	0	0	0	0	0	0	0	0	0	0	0	0	0	0	0	0	0	0	0	0	0	0	0	0	0
denovo1113006	0	0	0	0	0	0	0	0	0	0	0	0	0	0	0	0	0	0	0	0	0	0	0	0	0	0	0	0	0	0	0	0	0	0	0	0	0	0	0	0	0	0	0	0	0	0	0	0	0
denovo1114515	0	0	0	0	0	0	0	0	0	0	0	0	0	0	0	0	0	0	0	0	0	0	0	0	0	0	0	0	0	0	0	0	0	0	0	0	0	0	0	0	0	0	0	0	0	0	0	0	0
denovo1117599	0	0	0	0	0	0	0	0	0	0	0	0	0	0	0	0	0	0	0	0	0	0	0	0	0	0	0	0	0	0	0	0	0	0	0	0	0	0	0	0	0	0	0	0	0	0	0	0	0
denovo1120690	0	0	0	0	0	0	0	0	0	0	0	0	0	0	0	0	0	0	0	0	0	0	0	0	0	0	0	0	0	0	0	0	0	0	0	0	0	0	0	0	0	0	0	0	0	0	0	0	0
denovo1126566	0	0	0	0	0	0	0	0	0	0	0	0	0	0	0	0	0	0	0	0	0	0	0	0	0	0	0	0	0	0	0	0	0	0	0	0	0	0	0	0	0	0	0	0	0	0	0	0	0
denovo1127969	0	0	0	0	0	0	0	0	0	0	0	0	0	0	0	0	0	0	0	0	0	0	0	0	0	0	0	0	0	0	0	0	0	0	0	0	0	0	0	0	0	0	0	0	0	0	0	0	0
denovo1128865	0	0	0	0	0	0	0	0	0	0	0	0	0	0	0	0	0	0	0	0	0	0	0	0	0	0	0	0	0	0	0	0	0	0	0	0	0	0	0	0	0	0	0	0	0	0	0	0	0
denovo1129453	0	0	0	0	0	0	0	0	0	0	0	0	0	0	0	0	0	0	0	0	0	0	0	0	0	0	0	0	0	0	0	0	0	0	0	0	0	0	0	0	0	0	0	0	0	0	0	0	0
denovo1131978	0	0	0	0	0	0	0	0	0	0	0	0	0	0	0	0	0	0	0	0	0	0	0	0	0	0	0	0	0	0	0	0	0	0	0	0	0	0	0	0	0	0	0	0	0	0	0	0	0
denovo1140021	0	0	0	0	0	0	0	0	0	0	0	0	0	0	0	0	0	0	0	0	0	0	0	0	0	0	0	0	0	0	0	0	0	0	0	0	0	0	0	0	0	0	0	0	0	0	0	0	0
denovo1142427	0	0	0	0	0	0	0	0	0	0	0	0	0	0	0	0	0	0	0	0	0	0	0	0	0	0	0	0	0	0	0	0	0	0	0	0	0	0	0	0	0	0	0	0	0	0	0	0	0
denovo1143802	0	0	0	0	0	0	0	0	0	0	0	0	0	0	0	0	0	0	0	0	0	0	0	0	0	0	0	0	0	0	0	0	0	0	0	0	0	0	0	0	0	0	0	0	0	0	0	0	0
denovo1153931	0	0	0	0	0	0	0	0	0	0	0	0	0	0	0	0	0	0	0	0	0	0	0	0	0	0	0	0	0	0	0	0	0	0	0	0	0	0	0	0	0	0	0	0	0	0	0	0	0
denovo1155686	0	0	0	0	0	0	0	0	0	0	0	0	0	0	0	0	0	0	0	0	0	0	0	0	0	0	0	0	0	0	0	0	0	0	0	0	0	0	0	0	0	0	0	0	0	0	0	0	0
denovo1155770	0	0	0	0	0	0	0	0	0	0	0	0	0	0	0	0	0	0	0	0	0	0	0	0	0	0	0	0	0	0	0	0	0	0	0	0	0	0	0	0	0	0	0	0	0	0	0	0	0
denovo1159911	0	0	0	0	0	0	0	0	0	0	0	0	0	0	0	0	0	0	0	0	0	0	0	0	0	0	0	0	0	0	0	0	0	0	0	0	0	0	0	0	0	0	0	0	0	0	0	0	0
denovo1160633	0	0	0	0	0	0	0	0	0	0	0	0	0	0	0	0	0	0	0	0	0	0	0	0	0	0	0	0	0	0	0	0	0	0	0	0	0	0	0	0	0	0	0	0	0	0	0	0	0
denovo1161068	0	0	0	0	0	0	0	0	0	0	0	0	0	0	0	0	0	0	0	0	0	0	0	0	0	0	0	0	0	0	0	0	0	0	0	0	0	0	0	0	0	0	0	0	0	0	0	0	0
denovo1162824	0	0	0	0	0	0	0	0	0	0	0	0	0	0	0	0	0	0	0	0	0	0	0	0	0	0	0	0	0	0	0	0	0	0	0	0	0	0	0	0	0	0	0	0	0	0	0	0	0
denovo1163429	0	0	0	0	0	0	0	0	0	0	0	0	0	0	0	0	0	0	0	0	0	0	0	0	0	0	0	0	0	0	0	0	0	0	0	0	0	0	0	0	0	0	0	0	0	0	0	0	0
denovo1164998	0	0	0	0	0	0	0	0	0	0	0	0	0	0	0	0	0	0	0	0	0	0	0	0	0	0	0	0	0	0	0	0	0	0	0	0	0	0	0	0	0	0	0	0	0	0	0	0	0
denovo1168910	0	0	0	0	0	0	0	0	0	0	0	0	0	0	0	0	0	0	0	0	0	0	0	0	0	0	0	0	0	0	0	0	0	0	0	0	0	0	0	0	0	0	0	0	0	0	0	0	0
denovo1169497	0	0	0	0	0	0	0	0	0	0	0	0	0	0	0	0	0	0	0	0	0	0	0	0	0	0	0	0	0	0	0	0	0	0	0	0	0	0	0	0	0	0	0	0	0	0	0	0	0
denovo1171630	0	0	0	0	0	0	0	0	0	0	0	0	0	0	0	0	0	0	0	0	0	0	0	0	0	0	0	0	0	0	0	0	0	0	0	0	0	0	0	0	0	0	0	0	0	0	0	0	0
denovo1176547	0	0	0	0	0	0	0	0	0	0	0	0	0	0	0	0	0	0	0	0	0	0	0	0	0	0	0	0	0	0	0	0	0	0	0	0	0	0	0	0	0	0	0	0	0	0	0	0	0
denovo1179979	0	0	0	0	0	0	0	0	0	0	0	0	0	0	0	0	0	0	0	0	0	0	0	0	0	0	0	0	0	0	0	0	0	0	0	0	0	0	0	0	0	0	0	0	0	0	0	0	0
denovo1182077	0	0	0	0	0	0	0	0	0	0	0	0	0	0	0	0	0	0	0	0	0	0	0	0	0	0	0	0	0	0	0	0	0	0	0	0	0	0	0	0	0	0	0	0	0	0	0	0	0
denovo1183294	0	0	0	0	0	0	0	0	0	0	0	0	0	0	0	0	0	0	0	0	0	0	0	0	0	0	0	0	0	0	0	0	0	0	0	0	0	0	0	0	0	0	0	0	0	0	0	0	0
denovo1186242	0	0	0	0	0	0	0	0	0	0	0	0	0	0	0	0	0	0	0	0	0	0	0	0	0	0	0	0	0	0	0	0	0	0	0	0	0	0	0	0	0	0	0	0	0	0	0	0	0
denovo1188905	0	0	0	0	0	0	0	0	0	0	0	0	0	0	0	0	0	0	0	0	0	0	0	0	0	0	0	0	0	0	0	0	0	0	0	0	0	0	0	0	0	0	0	0	0	0	0	0	0
denovo1196190	0	0	0	0	0	0	0	0	0	0	0	0	0	0	0	0	0	0	0	0	0	0	0	0	0	0	0	0	0	0	0	0	0	0	0	0	0	0	0	0	0	0	0	0	0	0	0	0	0
denovo1197803	0	0	0	0	0	0	0	0	0	0	0	0	0	0	0	0	0	0	0	0	0	0	0	0	0	0	0	0	0	0	0	0	0	0	0	0	0	0	0	0	0	0	0	0	0	0	0	0	0
denovo1199905	0	0	0	0	0	0	0	0	0	0	0	0	0	0	0	0	0	0	0	0	0	0	0	0	0	0	0	0	0	0	0	0	0	0	0	0	0	0	0	0	0	0	0	0	0	0	0	0	0
denovo1201223	0	0	0	0	0	0	0	0	0	0	0	0	0	0	0	0	0	0	0	0	0	0	0	0	0	0	0	0	0	0	0	0	0	0	0	0	0	0	0	0	0	0	0	0	0	0	0	0	0
denovo1203427	0	0	0	0	0	0	0	0	0	0	0	0	0	0	0	0	0	0	0	0	0	0	0	0	0	0	0	0	0	0	0	0	0	0	0	0	0	0	0	0	0	0	0	0	0	0	0	0	0
denovo1204077	0	0	0	0	0	0	0	0	0	0	0	0	0	0	0	0	0	0	0	0	0	0	0	0	0	0	0	0	0	0	0	0	0	0	0	0	0	0	0	0	0	0	0	0	0	0	0	0	0
denovo1206846	0	0	0	0	0	0	0	0	0	0	0	0	0	0	0	0	0	0	0	0	0	0	0	0	0	0	0	0	0	0	0	0	0	0	0	0	0	0	0	0	0	0	0	0	0	0	0	0	0
denovo1207960	0	0	0	0	0	0	0	0	0	0	0	0	0	0	0	0	0	0	0	0	0	0	0	0	0	0	0	0	0	0	0	0	0	0	0	0	0	0	0	0	0	0	0	0	0	0	0	0	0
denovo1209892	0	0	0	0	0	0	0	0	0	0	0	0	0	0	0	0	0	0	0	0	0	0	0	0	0	0	0	0	0	0	0	0	0	0	0	0	0	0	0	0	0	0	0	0	0	0	0	0	0
denovo1210532	0	0	0	0	0	0	0	0	0	0	0	0	0	0	0	0	0	0	0	0	0	0	0	0	0	0	0	0	0	0	0	0	0	0	0	0	0	0	0	0	0	0	0	0	0	0	0	0	0
denovo1222755	0	0	0	0	0	0	0	0	0	0	0	0	0	0	0	0	0	0	0	0	0	0	0	0	0	0	0	0	0	0	0	0	0	0	0	0	0	0	0	0	0	0	0	0	0	0	0	0	0
denovo1228062	0	0	0	0	0	0	0	0	0	0	0	0	0	0	0	0	0	0	0	0	0	0	0	0	0	0	0	0	0	0	0	0	0	0	0	0	0	0	0	0	0	0	0	0	0	0	0	0	0
denovo1228849	0	0	0	0	0	0	0	0	0	0	0	0	0	0	0	0	0	0	0	0	0	0	0	0	0	0	0	0	0	0	0	0	0	0	0	0	0	0	0	0	0	0	0	0	0	0	0	0	0
denovo1237358	0	0	0	0	0	0	0	0	0	0	0	0	0	0	0	0	0	0	0	0	0	0	0	0	0	0	0	0	0	0	0	0	0	0	0	0	0	0	0	0	0	0	0	0	0	0	0	0	0
denovo1240355	0	0	0	0	0	0	0	0	0	0	0	0	0	0	0	0	0	0	0	0	0	0	0	0	0	0	0	0	0	0	0	0	0	0	0	0	0	0	0	0	0	0	0	0	0	0	0	0	0
denovo1240483	0	0	0	0	0	0	0	0	0	0	0	0	0	0	0	0	0	0	0	0	0	0	0	0	0	0	0	0	0	0	0	0	0	0	0	0	0	0	0	0	0	0	0	0	0	0	0	0	0
denovo1242769	0	0	0	0	0	0	0	0	0	0	0	0	0	0	0	0	0	0	0	0	0	0	0	0	0	0	0	0	0	0	0	0	0	0	0	0	0	0	0	0	0	0	0	0	0	0	0	0	0
denovo1249278	0	0	0	0	0	0	0	0	0	0	0	0	0	0	0	0	0	0	0	0	0	0	0	0	0	0	0	0	0	0	0	0	0	0	0	0	0	0	0	0	0	0	0	0	0	0	0	0	0
denovo1251792	0	0	0	0	0	0	0	0	0	0	0	0	0	0	0	0	0	0	0	0	0	0	0	0	0	0	0	0	0	0	0	0	0	0	0	0	0	0	0	0	0	0	0	0	0	0	0	0	0
denovo1264681	0	0	0	0	0	0	0	0	0	0	0	0	0	0	0	0	0	0	0	0	0	0	0	0	0	0	0	0	0	0	0	0	0	0	0	0	0	0	0	0	0	0	0	0	0	0	0	0	0
denovo1266396	0	0	0	0	0	0	0	0	0	0	0	0	0	0	0	0	0	0	0	0	0	0	0	0	0	0	0	0	0	0	0	0	0	0	0	0	0	0	0	0	0	0	0	0	0	0	0	0	0
denovo1268568	0	0	0	0	0	0	0	0	0	0	0	0	0	0	0	0	0	0	0	0	0	0	0	0	0	0	0	0	0	0	0	0	0	0	0	0	0	0	0	0	0	0	0	0	0	0	0	0	0
denovo1271511	0	0	0	0	0	0	0	0	0	0	0	0	0	0	0	0	0	0	0	0	0	0	0	0	0	0	0	0	0	0	0	0	0	0	0	0	0	0	0	0	0	0	0	0	0	0	0	0	0
denovo1272323	0	0	0	0	0	0	0	0	0	0	0	0	0	0	0	0	0	0	0	0	0	0	0	0	0	0	0	0	0	0	0	0	0	0	0	0	0	0	0	0	0	0	0	0	0	0	0	0	0
denovo1281749	0	0	0	0	0	0	0	0	0	0	0	0	0	0	0	0	0	0	0	0	0	0	0	0	0	0	0	0	0	0	0	0	0	0	0	0	0	0	0	0	0	0	0	0	0	0	0	0	0
denovo1282659	0	0	0	0	0	0	0	0	0	0	0	0	0	0	0	0	0	0	0	0	0	0	0	0	0	0	0	0	0	0	0	0	0	0	0	0	0	0	0	0	0	0	0	0	0	0	0	0	0
denovo1283811	0	0	0	0	0	0	0	0	0	0	0	0	0	0	0	0	0	0	0	0	0	0	0	0	0	0	0	0	0	0	0	0	0	0	0	0	0	0	0	0	0	0	0	0	0	0	0	0	0
denovo1284710	0	0	0	0	0	0	0	0	0	0	0	0	0	0	0	0	0	0	0	0	0	0	0	0	0	0	0	0	0	0	0	0	0	0	0	0	0	0	0	0	0	0	0	0	0	0	0	0	0
denovo1288508	0	0	0	0	0	0	0	0	0	0	0	0	0	0	0	0	0	0	0	0	0	0	0	0	0	0	0	0	0	0	0	0	0	0	0	0	0	0	0	0	0	0	0	0	0	0	0	0	0
denovo1291829	0	0	0	0	0	0	0	0	0	0	0	0	0	0	0	0	0	0	0	0	0	0	0	0	0	0	0	0	0	0	0	0	0	0	0	0	0	0	0	0	0	0	0	0	0	0	0	0	0
denovo1294018	0	0	0	0	0	0	0	0	0	0	0	0	0	0	0	0	0	0	0	0	0	0	0	0	0	0	0	0	0	0	0	0	0	0	0	0	0	0	0	0	0	0	0	0	0	0	0	0	0
denovo1297564	0	0	0	0	0	0	0	0	0	0	0	0	0	0	0	0	0	0	0	0	0	0	0	0	0	0	0	0	0	0	0	0	0	0	0	0	0	0	0	0	0	0	0	0	0	0	0	0	0
denovo1298268	0	0	0	0	0	0	0	0	0	0	0	0	0	0	0	0	0	0	0	0	0	0	0	0	0	0	0	0	0	0	0	0	0	0	0	0	0	0	0	0	0	0	0	0	0	0	0	0	0
denovo1299325	0	0	0	0	0	0	0	0	0	0	0	0	0	0	0	0	0	0	0	0	0	0	0	0	0	0	0	0	0	0	0	0	0	0	0	0	0	0	0	0	0	0	0	0	0	0	0	0	0
denovo1299551	0	0	0	0	0	0	0	0	0	0	0	0	0	0	0	0	0	0	0	0	0	0	0	0	0	0	0	0	0	0	0	0	0	0	0	0	0	0	0	0	0	0	0	0	0	0	0	0	0
denovo1300355	0	0	0	0	0	0	0	0	0	0	0	0	0	0	0	0	0	0	0	0	0	0	0	0	0	0	0	0	0	0	0	0	0	0	0	0	0	0	0	0	0	0	0	0	0	0	0	0	0
denovo1300943	0	0	0	0	0	0	0	0	0	0	0	0	0	0	0	0	0	0	0	0	0	0	0	0	0	0	0	0	0	0	0	0	0	0	0	0	0	0	0	0	0	0	0	0	0	0	0	0	0
denovo1306285	0	0	0	0	0	0	0	0	0	0	0	0	0	0	0	0	0	0	0	0	0	0	0	0	0	0	0	0	0	0	0	0	0	0	0	0	0	0	0	0	0	0	0	0	0	0	0	0	0
denovo1308363	0	0	0	0	0	0	0	0	0	0	0	0	0	0	0	0	0	0	0	0	0	0	0	0	0	0	0	0	0	0	0	0	0	0	0	0	0	0	0	0	0	0	0	0	0	0	0	0	0
denovo1312848	0	0	0	0	0	0	0	0	0	0	0	0	0	0	0	0	0	0	0	0	0	0	0	0	0	0	0	0	0	0	0	0	0	0	0	0	0	0	0	0	0	0	0	0	0	0	0	0	0
denovo1314137	0	0	0	0	0	0	0	0	0	0	0	0	0	0	0	0	0	0	0	0	0	0	0	0	0	0	0	0	0	0	0	0	0	0	0	0	0	0	0	0	0	0	0	0	0	0	0	0	0
denovo1319073	0	0	0	0	0	0	0	0	0	0	0	0	0	0	0	0	0	0	0	0	0	0	0	0	0	0	0	0	0	0	0	0	0	0	0	0	0	0	0	0	0	0	0	0	0	0	0	0	0
denovo1319842	0	0	0	0	0	0	0	0	0	0	0	0	0	0	0	0	0	0	0	0	0	0	0	0	0	0	0	0	0	0	0	0	0	0	0	0	0	0	0	0	0	0	0	0	0	0	0	0	0
denovo1321849	0	0	0	0	0	0	0	0	0	0	0	0	0	0	0	0	0	0	0	0	0	0	0	0	0	0	0	0	0	0	0	0	0	0	0	0	0	0	0	0	0	0	0	0	0	0	0	0	0
denovo1324790	0	0	0	0	0	0	0	0	0	0	0	0	0	0	0	0	0	0	0	0	0	0	0	0	0	0	0	0	0	0	0	0	0	0	0	0	0	0	0	0	0	0	0	0	0	0	0	0	0
denovo1325561	0	0	0	0	0	0	0	0	0	0	0	0	0	0	0	0	0	0	0	0	0	0	0	0	0	0	0	0	0	0	0	0	0	0	0	0	0	0	0	0	0	0	0	0	0	0	0	0	0
denovo1327173	0	0	0	0	0	0	0	0	0	0	0	0	0	0	0	0	0	0	0	0	0	0	0	0	0	0	0	0	0	0	0	0	0	0	0	0	0	0	0	0	0	0	0	0	0	0	0	0	0
denovo1332994	0	0	0	0	0	0	0	0	0	0	0	0	0	0	0	0	0	0	0	0	0	0	0	0	0	0	0	0	0	0	0	0	0	0	0	0	0	0	0	0	0	0	0	0	0	0	0	0	0
denovo1333447	0	0	0	0	0	0	0	0	0	0	0	0	0	0	0	0	0	0	0	0	0	0	0	0	0	0	0	0	0	0	0	0	0	0	0	0	0	0	0	0	0	0	0	0	0	0	0	0	0
denovo1334492	0	0	0	0	0	0	0	0	0	0	0	0	0	0	0	0	0	0	0	0	0	0	0	0	0	0	0	0	0	0	0	0	0	0	0	0	0	0	0	0	0	0	0	0	0	0	0	0	0
denovo1336246	0	0	0	0	0	0	0	0	0	0	0	0	0	0	0	0	0	0	0	0	0	0	0	0	0	0	0	0	0	0	0	0	0	0	0	0	0	0	0	0	0	0	0	0	0	0	0	0	0
denovo1336966	0	0	0	0	0	0	0	0	0	0	0	0	0	0	0	0	0	0	0	0	0	0	0	0	0	0	0	0	0	0	0	0	0	0	0	0	0	0	0	0	0	0	0	0	0	0	0	0	0
denovo1338365	0	0	0	0	0	0	0	0	0	0	0	0	0	0	0	0	0	0	0	0	0	0	0	0	0	0	0	0	0	0	0	0	0	0	0	0	0	0	0	0	0	0	0	0	0	0	0	0	0
denovo1339107	0	0	0	0	0	0	0	0	0	0	0	0	0	0	0	0	0	0	0	0	0	0	0	0	0	0	0	0	0	0	0	0	0	0	0	0	0	0	0	0	0	0	0	0	0	0	0	0	0
denovo1340365	0	0	0	0	0	0	0	0	0	0	0	0	0	0	0	0	0	0	0	0	0	0	0	0	0	0	0	0	0	0	0	0	0	0	0	0	0	0	0	0	0	0	0	0	0	0	0	0	0
denovo1343504	0	0	0	0	0	0	0	0	0	0	0	0	0	0	0	0	0	0	0	0	0	0	0	0	0	0	0	0	0	0	0	0	0	0	0	0	0	0	0	0	0	0	0	0	0	0	0	0	0
denovo1344348	0	0	0	0	0	0	0	0	0	0	0	0	0	0	0	0	0	0	0	0	0	0	0	0	0	0	0	0	0	0	0	0	0	0	0	0	0	0	0	0	0	0	0	0	0	0	0	0	0
denovo1345269	0	0	0	0	0	0	0	0	0	0	0	0	0	0	0	0	0	0	0	0	0	0	0	0	0	0	0	0	0	0	0	0	0	0	0	0	0	0	0	0	0	0	0	0	0	0	0	0	0
denovo1345574	0	0	0	0	0	0	0	0	0	0	0	0	0	0	0	0	0	0	0	0	0	0	0	0	0	0	0	0	0	0	0	0	0	0	0	0	0	0	0	0	0	0	0	0	0	0	0	0	0
denovo1346222	0	0	0	0	0	0	0	0	0	0	0	0	0	0	0	0	0	0	0	0	0	0	0	0	0	0	0	0	0	0	0	0	0	0	0	0	0	0	0	0	0	0	0	0	0	0	0	0	0
denovo1348189	0	0	0	0	0	0	0	0	0	0	0	0	0	0	0	0	0	0	0	0	0	0	0	0	0	0	0	0	0	0	0	0	0	0	0	0	0	0	0	0	0	0	0	0	0	0	0	0	0
denovo1350612	0	0	0	0	0	0	0	0	0	0	0	0	0	0	0	0	0	0	0	0	0	0	0	0	0	0	0	0	0	0	0	0	0	0	0	0	0	0	0	0	0	0	0	0	0	0	0	0	0
denovo1351905	0	0	0	0	0	0	0	0	0	0	0	0	0	0	0	0	0	0	0	0	0	0	0	0	0	0	0	0	0	0	0	0	0	0	0	0	0	0	0	0	0	0	0	0	0	0	0	0	0
denovo1354539	0	0	0	0	0	0	0	0	0	0	0	0	0	0	0	0	0	0	0	0	0	0	0	0	0	0	0	0	0	0	0	0	0	0	0	0	0	0	0	0	0	0	0	0	0	0	0	0	0
denovo1356623	0	0	0	0	0	0	0	0	0	0	0	0	0	0	0	0	0	0	0	0	0	0	0	0	0	0	0	0	0	0	0	0	0	0	0	0	0	0	0	0	0	0	0	0	0	0	0	0	0
denovo1356966	0	0	0	0	0	0	0	0	0	0	0	0	0	0	0	0	0	0	0	0	0	0	0	0	0	0	0	0	0	0	0	0	0	0	0	0	0	0	0	0	0	0	0	0	0	0	0	0	0
denovo1357237	0	0	0	0	0	0	0	0	0	0	0	0	0	0	0	0	0	0	0	0	0	0	0	0	0	0	0	0	0	0	0	0	0	0	0	0	0	0	0	0	0	0	0	0	0	0	0	0	0
denovo1358469	0	0	0	0	0	0	0	0	0	0	0	0	0	0	0	0	0	0	0	0	0	0	0	0	0	0	0	0	0	0	0	0	0	0	0	0	0	0	0	0	0	0	0	0	0	0	0	0	0
denovo1360452	0	0	0	0	0	0	0	0	0	0	0	0	0	0	0	0	0	0	0	0	0	0	0	0	0	0	0	0	0	0	0	0	0	0	0	0	0	0	0	0	0	0	0	0	0	0	0	0	0
denovo1369650	0	0	0	0	0	0	0	0	0	0	0	0	0	0	0	0	0	0	0	0	0	0	0	0	0	0	0	0	0	0	0	0	0	0	0	0	0	0	0	0	0	0	0	0	0	0	0	0	0
denovo1370548	0	0	0	0	0	0	0	0	0	0	0	0	0	0	0	0	0	0	0	0	0	0	0	0	0	0	0	0	0	0	0	0	0	0	0	0	0	0	0	0	0	0	0	0	0	0	0	0	0
denovo1371820	0	0	0	0	0	0	0	0	0	0	0	0	0	0	0	0	0	0	0	0	0	0	0	0	0	0	0	0	0	0	0	0	0	0	0	0	0	0	0	0	0	0	0	0	0	0	0	0	0
denovo1372347	0	0	0	0	0	0	0	0	0	0	0	0	0	0	0	0	0	0	0	0	0	0	0	0	0	0	0	0	0	0	0	0	0	0	0	0	0	0	0	0	0	0	0	0	0	0	0	0	0
denovo1373291	0	0	0	0	0	0	0	0	0	0	0	0	0	0	0	0	0	0	0	0	0	0	0	0	0	0	0	0	0	0	0	0	0	0	0	0	0	0	0	0	0	0	0	0	0	0	0	0	0
denovo1376434	0	0	0	0	0	0	0	0	0	0	0	0	0	0	0	0	0	0	0	0	0	0	0	0	0	0	0	0	0	0	0	0	0	0	0	0	0	0	0	0	0	0	0	0	0	0	0	0	0
denovo1376797	0	0	0	0	0	0	0	0	0	0	0	0	0	0	0	0	0	0	0	0	0	0	0	0	0	0	0	0	0	0	0	0	0	0	0	0	0	0	0	0	0	0	0	0	0	0	0	0	0
denovo1378240	0	0	0	0	0	0	0	0	0	0	0	0	0	0	0	0	0	0	0	0	0	0	0	0	0	0	0	0	0	0	0	0	0	0	0	0	0	0	0	0	0	0	0	0	0	0	0	0	0
denovo1382261	0	0	0	0	0	0	0	0	0	0	0	0	0	0	0	0	0	0	0	0	0	0	0	0	0	0	0	0	0	0	0	0	0	0	0	0	0	0	0	0	0	0	0	0	0	0	0	0	0
denovo1383629	0	0	0	0	0	0	0	0	0	0	0	0	0	0	0	0	0	0	0	0	0	0	0	0	0	0	0	0	0	0	0	0	0	0	0	0	0	0	0	0	0	0	0	0	0	0	0	0	0
denovo1388278	0	0	0	0	0	0	0	0	0	0	0	0	0	0	0	0	0	0	0	0	0	0	0	0	0	0	0	0	0	0	0	0	0	0	0	0	0	0	0	0	0	0	0	0	0	0	0	0	0
denovo1388304	0	0	0	0	0	0	0	0	0	0	0	0	0	0	0	0	0	0	0	0	0	0	0	0	0	0	0	0	0	0	0	0	0	0	0	0	0	0	0	0	0	0	0	0	0	0	0	0	0
denovo1392041	0	0	0	0	0	0	0	0	0	0	0	0	0	0	0	0	0	0	0	0	0	0	0	0	0	0	0	0	0	0	0	0	0	0	0	0	0	0	0	0	0	0	0	0	0	0	0	0	0
denovo1400046	0	0	0	0	0	0	0	0	0	0	0	0	0	0	0	0	0	0	0	0	0	0	0	0	0	0	0	0	0	0	0	0	0	0	0	0	0	0	0	0	0	0	0	0	0	0	0	0	0
denovo1400352	0	0	0	0	0	0	0	0	0	0	0	0	0	0	0	0	0	0	0	0	0	0	0	0	0	0	0	0	0	0	0	0	0	0	0	0	0	0	0	0	0	0	0	0	0	0	0	0	0
denovo1404859	0	0	0	0	0	0	0	0	0	0	0	0	0	0	0	0	0	0	0	0	0	0	0	0	0	0	0	0	0	0	0	0	0	0	0	0	0	0	0	0	0	0	0	0	0	0	0	0	0
denovo1410756	0	0	0	0	0	0	0	0	0	0	0	0	0	0	0	0	0	0	0	0	0	0	0	0	0	0	0	0	0	0	0	0	0	0	0	0	0	0	0	0	0	0	0	0	0	0	0	0	0
denovo1411574	0	0	0	0	0	0	0	0	0	0	0	0	0	0	0	0	0	0	0	0	0	0	0	0	0	0	0	0	0	0	0	0	0	0	0	0	0	0	0	0	0	0	0	0	0	0	0	0	0
denovo1415117	0	0	0	0	0	0	0	0	0	0	0	0	0	0	0	0	0	0	0	0	0	0	0	0	0	0	0	0	0	0	0	0	0	0	0	0	0	0	0	0	0	0	0	0	0	0	0	0	0
denovo1415564	0	0	0	0	0	0	0	0	0	0	0	0	0	0	0	0	0	0	0	0	0	0	0	0	0	0	0	0	0	0	0	0	0	0	0	0	0	0	0	0	0	0	0	0	0	0	0	0	0
denovo1416084	0	0	0	0	0	0	0	0	0	0	0	0	0	0	0	0	0	0	0	0	0	0	0	0	0	0	0	0	0	0	0	0	0	0	0	0	0	0	0	0	0	0	0	0	0	0	0	0	0
denovo1419800	0	0	0	0	0	0	0	0	0	0	0	0	0	0	0	0	0	0	0	0	0	0	0	0	0	0	0	0	0	0	0	0	0	0	0	0	0	0	0	0	0	0	0	0	0	0	0	0	0
denovo1427972	0	0	0	0	0	0	0	0	0	0	0	0	0	0	0	0	0	0	0	0	0	0	0	0	0	0	0	0	0	0	0	0	0	0	0	0	0	0	0	0	0	0	0	0	0	0	0	0	0
denovo1437122	0	0	0	0	0	0	0	0	0	0	0	0	0	0	0	0	0	0	0	0	0	0	0	0	0	0	0	0	0	0	0	0	0	0	0	0	0	0	0	0	0	0	0	0	0	0	0	0	0
denovo1439291	0	0	0	0	0	0	0	0	0	0	0	0	0	0	0	0	0	0	0	0	0	0	0	0	0	0	0	0	0	0	0	0	0	0	0	0	0	0	0	0	0	0	0	0	0	0	0	0	0
denovo1439606	0	0	0	0	0	0	0	0	0	0	0	0	0	0	0	0	0	0	0	0	0	0	0	0	0	0	0	0	0	0	0	0	0	0	0	0	0	0	0	0	0	0	0	0	0	0	0	0	0
denovo1441390	0	0	0	0	0	0	0	0	0	0	0	0	0	0	0	0	0	0	0	0	0	0	0	0	0	0	0	0	0	0	0	0	0	0	0	0	0	0	0	0	0	0	0	0	0	0	0	0	0
denovo1446963	0	0	0	0	0	0	0	0	0	0	0	0	0	0	0	0	0	0	0	0	0	0	0	0	0	0	0	0	0	0	0	0	0	0	0	0	0	0	0	0	0	0	0	0	0	0	0	0	0
denovo1447126	0	0	0	0	0	0	0	0	0	0	0	0	0	0	0	0	0	0	0	0	0	0	0	0	0	0	0	0	0	0	0	0	0	0	0	0	0	0	0	0	0	0	0	0	0	0	0	0	0
denovo1455252	0	0	0	0	0	0	0	0	0	0	0	0	0	0	0	0	0	0	0	0	0	0	0	0	0	0	0	0	0	0	0	0	0	0	0	0	0	0	0	0	0	0	0	0	0	0	0	0	0
denovo1457134	0	0	0	0	0	0	0	0	0	0	0	0	0	0	0	0	0	0	0	0	0	0	0	0	0	0	0	0	0	0	0	0	0	0	0	0	0	0	0	0	0	0	0	0	0	0	0	0	0
denovo1459169	0	0	0	0	0	0	0	0	0	0	0	0	0	0	0	0	0	0	0	0	0	0	0	0	0	0	0	0	0	0	0	0	0	0	0	0	0	0	0	0	0	0	0	0	0	0	0	0	0
denovo1459561	0	0	0	0	0	0	0	0	0	0	0	0	0	0	0	0	0	0	0	0	0	0	0	0	0	0	0	0	0	0	0	0	0	0	0	0	0	0	0	0	0	0	0	0	0	0	0	0	0
denovo1462650	0	0	0	0	0	0	0	0	0	0	0	0	0	0	0	0	0	0	0	0	0	0	0	0	0	0	0	0	0	0	0	0	0	0	0	0	0	0	0	0	0	0	0	0	0	0	0	0	0
denovo1463106	0	0	0	0	0	0	0	0	0	0	0	0	0	0	0	0	0	0	0	0	0	0	0	0	0	0	0	0	0	0	0	0	0	0	0	0	0	0	0	0	0	0	0	0	0	0	0	0	0
denovo1465170	0	0	0	0	0	0	0	0	0	0	0	0	0	0	0	0	0	0	0	0	0	0	0	0	0	0	0	0	0	0	0	0	0	0	0	0	0	0	0	0	0	0	0	0	0	0	0	0	0
denovo1466363	0	0	0	0	0	0	0	0	0	0	0	0	0	0	0	0	0	0	0	0	0	0	0	0	0	0	0	0	0	0	0	0	0	0	0	0	0	0	0	0	0	0	0	0	0	0	0	0	0
denovo1466934	0	0	0	0	0	0	0	0	0	0	0	0	0	0	0	0	0	0	0	0	0	0	0	0	0	0	0	0	0	0	0	0	0	0	0	0	0	0	0	0	0	0	0	0	0	0	0	0	0
denovo1470144	0	0	0	0	0	0	0	0	0	0	0	0	0	0	0	0	0	0	0	0	0	0	0	0	0	0	0	0	0	0	0	0	0	0	0	0	0	0	0	0	0	0	0	0	0	0	0	0	0
denovo1474726	0	0	0	0	0	0	0	0	0	0	0	0	0	0	0	0	0	0	0	0	0	0	0	0	0	0	0	0	0	0	0	0	0	0	0	0	0	0	0	0	0	0	0	0	0	0	0	0	0
denovo1483885	0	0	0	0	0	0	0	0	0	0	0	0	0	0	0	0	0	0	0	0	0	0	0	0	0	0	0	0	0	0	0	0	0	0	0	0	0	0	0	0	0	0	0	0	0	0	0	0	0
denovo1484605	0	0	0	0	0	0	0	0	0	0	0	0	0	0	0	0	0	0	0	0	0	0	0	0	0	0	0	0	0	0	0	0	0	0	0	0	0	0	0	0	0	0	0	0	0	0	0	0	0
denovo1484786	0	0	0	0	0	0	0	0	0	0	0	0	0	0	0	0	0	0	0	0	0	0	0	0	0	0	0	0	0	0	0	0	0	0	0	0	0	0	0	0	0	0	0	0	0	0	0	0	0
denovo1486170	0	0	0	0	0	0	0	0	0	0	0	0	0	0	0	0	0	0	0	0	0	0	0	0	0	0	0	0	0	0	0	0	0	0	0	0	0	0	0	0	0	0	0	0	0	0	0	0	0
denovo1488589	0	0	0	0	0	0	0	0	0	0	0	0	0	0	0	0	0	0	0	0	0	0	0	0	0	0	0	0	0	0	0	0	0	0	0	0	0	0	0	0	0	0	0	0	0	0	0	0	0
denovo1490809	0	0	0	0	0	0	0	0	0	0	0	0	0	0	0	0	0	0	0	0	0	0	0	0	0	0	0	0	0	0	0	0	0	0	0	0	0	0	0	0	0	0	0	0	0	0	0	0	0
denovo1492504	0	0	0	0	0	0	0	0	0	0	0	0	0	0	0	0	0	0	0	0	0	0	0	0	0	0	0	0	0	0	0	0	0	0	0	0	0	0	0	0	0	0	0	0	0	0	0	0	0
denovo1493303	0	0	0	0	0	0	0	0	0	0	0	0	0	0	0	0	0	0	0	0	0	0	0	0	0	0	0	0	0	0	0	0	0	0	0	0	0	0	0	0	0	0	0	0	0	0	0	0	0
denovo1495336	0	0	0	0	0	0	0	0	0	0	0	0	0	0	0	0	0	0	0	0	0	0	0	0	0	0	0	0	0	0	0	0	0	0	0	0	0	0	0	0	0	0	0	0	0	0	0	0	0
denovo1496700	0	0	0	0	0	0	0	0	0	0	0	0	0	0	0	0	0	0	0	0	0	0	0	0	0	0	0	0	0	0	0	0	0	0	0	0	0	0	0	0	0	0	0	0	0	0	0	0	0
denovo1499922	0	0	0	0	0	0	0	0	0	0	0	0	0	0	0	0	0	0	0	0	0	0	0	0	0	0	0	0	0	0	0	0	0	0	0	0	0	0	0	0	0	0	0	0	0	0	0	0	0
denovo1499986	0	0	0	0	0	0	0	0	0	0	0	0	0	0	0	0	0	0	0	0	0	0	0	0	0	0	0	0	0	0	0	0	0	0	0	0	0	0	0	0	0	0	0	0	0	0	0	0	0
denovo1505615	0	0	0	0	0	0	0	0	0	0	0	0	0	0	0	0	0	0	0	0	0	0	0	0	0	0	0	0	0	0	0	0	0	0	0	0	0	0	0	0	0	0	0	0	0	0	0	0	0
denovo1505683	0	0	0	0	0	0	0	0	0	0	0	0	0	0	0	0	0	0	0	0	0	0	0	0	0	0	0	0	0	0	0	0	0	0	0	0	0	0	0	0	0	0	0	0	0	0	0	0	0
denovo1509179	0	0	0	0	0	0	0	0	0	0	0	0	0	0	0	0	0	0	0	0	0	0	0	0	0	0	0	0	0	0	0	0	0	0	0	0	0	0	0	0	0	0	0	0	0	0	0	0	0
denovo1510521	0	0	0	0	0	0	0	0	0	0	0	0	0	0	0	0	0	0	0	0	0	0	0	0	0	0	0	0	0	0	0	0	0	0	0	0	0	0	0	0	0	0	0	0	0	0	0	0	0
denovo1518940	0	0	0	0	0	0	0	0	0	0	0	0	0	0	0	0	0	0	0	0	0	0	0	0	0	0	0	0	0	0	0	0	0	0	0	0	0	0	0	0	0	0	0	0	0	0	0	0	0
denovo1519180	0	0	0	0	0	0	0	0	0	0	0	0	0	0	0	0	0	0	0	0	0	0	0	0	0	0	0	0	0	0	0	0	0	0	0	0	0	0	0	0	0	0	0	0	0	0	0	0	0
denovo1520827	0	0	0	0	0	0	0	0	0	0	0	0	0	0	0	0	0	0	0	0	0	0	0	0	0	0	0	0	0	0	0	0	0	0	0	0	0	0	0	0	0	0	0	0	0	0	0	0	0
denovo1523315	0	0	0	0	0	0	0	0	0	0	0	0	0	0	0	0	0	0	0	0	0	0	0	0	0	0	0	0	0	0	0	0	0	0	0	0	0	0	0	0	0	0	0	0	0	0	0	0	0
denovo1526345	0	0	0	0	0	0	0	0	0	0	0	0	0	0	0	0	0	0	0	0	0	0	0	0	0	0	0	0	0	0	0	0	0	0	0	0	0	0	0	0	0	0	0	0	0	0	0	0	0
denovo1534345	0	0	0	0	0	0	0	0	0	0	0	0	0	0	0	0	0	0	0	0	0	0	0	0	0	0	0	0	0	0	0	0	0	0	0	0	0	0	0	0	0	0	0	0	0	0	0	0	0
denovo1535114	0	0	0	0	0	0	0	0	0	0	0	0	0	0	0	0	0	0	0	0	0	0	0	0	0	0	0	0	0	0	0	0	0	0	0	0	0	0	0	0	0	0	0	0	0	0	0	0	0
denovo1537671	0	0	0	0	0	0	0	0	0	0	0	0	0	0	0	0	0	0	0	0	0	0	0	0	0	0	0	0	0	0	0	0	0	0	0	0	0	0	0	0	0	0	0	0	0	0	0	0	0
denovo1539472	0	0	0	0	0	0	0	0	0	0	0	0	0	0	0	0	0	0	0	0	0	0	0	0	0	0	0	0	0	0	0	0	0	0	0	0	0	0	0	0	0	0	0	0	0	0	0	0	0
denovo1546738	0	0	0	0	0	0	0	0	0	0	0	0	0	0	0	0	0	0	0	0	0	0	0	0	0	0	0	0	0	0	0	0	0	0	0	0	0	0	0	0	0	0	0	0	0	0	0	0	0
denovo1560713	0	0	0	0	0	0	0	0	0	0	0	0	0	0	0	0	0	0	0	0	0	0	0	0	0	0	0	0	0	0	0	0	0	0	0	0	0	0	0	0	0	0	0	0	0	0	0	0	0
denovo1563399	0	0	0	0	0	0	0	0	0	0	0	0	0	0	0	0	0	0	0	0	0	0	0	0	0	0	0	0	0	0	0	0	0	0	0	0	0	0	0	0	0	0	0	0	0	0	0	0	0
denovo1564512	0	0	0	0	0	0	0	0	0	0	0	0	0	0	0	0	0	0	0	0	0	0	0	0	0	0	0	0	0	0	0	0	0	0	0	0	0	0	0	0	0	0	0	0	0	0	0	0	0
denovo1565976	0	0	0	0	0	0	0	0	0	0	0	0	0	0	0	0	0	0	0	0	0	0	0	0	0	0	0	0	0	0	0	0	0	0	0	0	0	0	0	0	0	0	0	0	0	0	0	0	0
denovo1566519	0	0	0	0	0	0	0	0	0	0	0	0	0	0	0	0	0	0	0	0	0	0	0	0	0	0	0	0	0	0	0	0	0	0	0	0	0	0	0	0	0	0	0	0	0	0	0	0	0
denovo1566882	0	0	0	0	0	0	0	0	0	0	0	0	0	0	0	0	0	0	0	0	0	0	0	0	0	0	0	0	0	0	0	0	0	0	0	0	0	0	0	0	0	0	0	0	0	0	0	0	0
denovo1566889	0	0	0	0	0	0	0	0	0	0	0	0	0	0	0	0	0	0	0	0	0	0	0	0	0	0	0	0	0	0	0	0	0	0	0	0	0	0	0	0	0	0	0	0	0	0	0	0	0
denovo1571327	0	0	0	0	0	0	0	0	0	0	0	0	0	0	0	0	0	0	0	0	0	0	0	0	0	0	0	0	0	0	0	0	0	0	0	0	0	0	0	0	0	0	0	0	0	0	0	0	0
denovo1572642	0	0	0	0	0	0	0	0	0	0	0	0	0	0	0	0	0	0	0	0	0	0	0	0	0	0	0	0	0	0	0	0	0	0	0	0	0	0	0	0	0	0	0	0	0	0	0	0	0
denovo1577265	0	0	0	0	0	0	0	0	0	0	0	0	0	0	0	0	0	0	0	0	0	0	0	0	0	0	0	0	0	0	0	0	0	0	0	0	0	0	0	0	0	0	0	0	0	0	0	0	0
denovo1578423	0	0	0	0	0	0	0	0	0	0	0	0	0	0	0	0	0	0	0	0	0	0	0	0	0	0	0	0	0	0	0	0	0	0	0	0	0	0	0	0	0	0	0	0	0	0	0	0	0
denovo1578560	0	0	0	0	0	0	0	0	0	0	0	0	0	0	0	0	0	0	0	0	0	0	0	0	0	0	0	0	0	0	0	0	0	0	0	0	0	0	0	0	0	0	0	0	0	0	0	0	0
denovo1583412	0	0	0	0	0	0	0	0	0	0	0	0	0	0	0	0	0	0	0	0	0	0	0	0	0	0	0	0	0	0	0	0	0	0	0	0	0	0	0	0	0	0	0	0	0	0	0	0	0
denovo1585993	0	0	0	0	0	0	0	0	0	0	0	0	0	0	0	0	0	0	0	0	0	0	0	0	0	0	0	0	0	0	0	0	0	0	0	0	0	0	0	0	0	0	0	0	0	0	0	0	0
denovo1589980	0	0	0	0	0	0	0	0	0	0	0	0	0	0	0	0	0	0	0	0	0	0	0	0	0	0	0	0	0	0	0	0	0	0	0	0	0	0	0	0	0	0	0	0	0	0	0	0	0
denovo1590182	0	0	0	0	0	0	0	0	0	0	0	0	0	0	0	0	0	0	0	0	0	0	0	0	0	0	0	0	0	0	0	0	0	0	0	0	0	0	0	0	0	0	0	0	0	0	0	0	0
denovo1593974	0	0	0	0	0	0	0	0	0	0	0	0	0	0	0	0	0	0	0	0	0	0	0	0	0	0	0	0	0	0	0	0	0	0	0	0	0	0	0	0	0	0	0	0	0	0	0	0	0
denovo1594456	0	0	0	0	0	0	0	0	0	0	0	0	0	0	0	0	0	0	0	0	0	0	0	0	0	0	0	0	0	0	0	0	0	0	0	0	0	0	0	0	0	0	0	0	0	0	0	0	0
denovo1597732	0	0	0	0	0	0	0	0	0	0	0	0	0	0	0	0	0	0	0	0	0	0	0	0	0	0	0	0	0	0	0	0	0	0	0	0	0	0	0	0	0	0	0	0	0	0	0	0	0
denovo1598714	0	0	0	0	0	0	0	0	0	0	0	0	0	0	0	0	0	0	0	0	0	0	0	0	0	0	0	0	0	0	0	0	0	0	0	0	0	0	0	0	0	0	0	0	0	0	0	0	0
denovo1602723	0	0	0	0	0	0	0	0	0	0	0	0	0	0	0	0	0	0	0	0	0	0	0	0	0	0	0	0	0	0	0	0	0	0	0	0	0	0	0	0	0	0	0	0	0	0	0	0	0
denovo1607054	0	0	0	0	0	0	0	0	0	0	0	0	0	0	0	0	0	0	0	0	0	0	0	0	0	0	0	0	0	0	0	0	0	0	0	0	0	0	0	0	0	0	0	0	0	0	0	0	0
denovo1607366	0	0	0	0	0	0	0	0	0	0	0	0	0	0	0	0	0	0	0	0	0	0	0	0	0	0	0	0	0	0	0	0	0	0	0	0	0	0	0	0	0	0	0	0	0	0	0	0	0
denovo1609897	0	0	0	0	0	0	0	0	0	0	0	0	0	0	0	0	0	0	0	0	0	0	0	0	0	0	0	0	0	0	0	0	0	0	0	0	0	0	0	0	0	0	0	0	0	0	0	0	0
denovo1610667	0	0	0	0	0	0	0	0	0	0	0	0	0	0	0	0	0	0	0	0	0	0	0	0	0	0	0	0	0	0	0	0	0	0	0	0	0	0	0	0	0	0	0	0	0	0	0	0	0
denovo1613878	0	0	0	0	0	0	0	0	0	0	0	0	0	0	0	0	0	0	0	0	0	0	0	0	0	0	0	0	0	0	0	0	0	0	0	0	0	0	0	0	0	0	0	0	0	0	0	0	0
denovo1616412	0	0	0	0	0	0	0	0	0	0	0	0	0	0	0	0	0	0	0	0	0	0	0	0	0	0	0	0	0	0	0	0	0	0	0	0	0	0	0	0	0	0	0	0	0	0	0	0	0
denovo1624511	0	0	0	0	0	0	0	0	0	0	0	0	0	0	0	0	0	0	0	0	0	0	0	0	0	0	0	0	0	0	0	0	0	0	0	0	0	0	0	0	0	0	0	0	0	0	0	0	0
denovo1625331	0	0	0	0	0	0	0	0	0	0	0	0	0	0	0	0	0	0	0	0	0	0	0	0	0	0	0	0	0	0	0	0	0	0	0	0	0	0	0	0	0	0	0	0	0	0	0	0	0
denovo1629506	0	0	0	0	0	0	0	0	0	0	0	0	0	0	0	0	0	0	0	0	0	0	0	0	0	0	0	0	0	0	0	0	0	0	0	0	0	0	0	0	0	0	0	0	0	0	0	0	0
denovo1632347	0	0	0	0	0	0	0	0	0	0	0	0	0	0	0	0	0	0	0	0	0	0	0	0	0	0	0	0	0	0	0	0	0	0	0	0	0	0	0	0	0	0	0	0	0	0	0	0	0
denovo1636015	0	0	0	0	0	0	0	0	0	0	0	0	0	0	0	0	0	0	0	0	0	0	0	0	0	0	0	0	0	0	0	0	0	0	0	0	0	0	0	0	0	0	0	0	0	0	0	0	0
denovo1636953	0	0	0	0	0	0	0	0	0	0	0	0	0	0	0	0	0	0	0	0	0	0	0	0	0	0	0	0	0	0	0	0	0	0	0	0	0	0	0	0	0	0	0	0	0	0	0	0	0
denovo1640612	0	0	0	0	0	0	0	0	0	0	0	0	0	0	0	0	0	0	0	0	0	0	0	0	0	0	0	0	0	0	0	0	0	0	0	0	0	0	0	0	0	0	0	0	0	0	0	0	0
denovo1648131	0	0	0	0	0	0	0	0	0	0	0	0	0	0	0	0	0	0	0	0	0	0	0	0	0	0	0	0	0	0	0	0	0	0	0	0	0	0	0	0	0	0	0	0	0	0	0	0	0
denovo1651374	0	0	0	0	0	0	0	0	0	0	0	0	0	0	0	0	0	0	0	0	0	0	0	0	0	0	0	0	0	0	0	0	0	0	0	0	0	0	0	0	0	0	0	0	0	0	0	0	0
denovo1653410	0	0	0	0	0	0	0	0	0	0	0	0	0	0	0	0	0	0	0	0	0	0	0	0	0	0	0	0	0	0	0	0	0	0	0	0	0	0	0	0	0	0	0	0	0	0	0	0	0
denovo1654206	0	0	0	0	0	0	0	0	0	0	0	0	0	0	0	0	0	0	0	0	0	0	0	0	0	0	0	0	0	0	0	0	0	0	0	0	0	0	0	0	0	0	0	0	0	0	0	0	0
denovo1654247	0	0	0	0	0	0	0	0	0	0	0	0	0	0	0	0	0	0	0	0	0	0	0	0	0	0	0	0	0	0	0	0	0	0	0	0	0	0	0	0	0	0	0	0	0	0	0	0	0
[truncated: 72 more columns]
